# Supplementary material for: Exploration and comparison of bacterial communities present in bovine faeces, milk and blood using 16S rRNA metagenomic sequencing
Source: PLoS One. 2022 Aug 31;17(8):e0273799. doi: 10.1371/journal.pone.0273799 (PMC9432762; doi:10.1371/journal.pone.0273799)
Supplement: S1 Table — (XLSX) [file pone.0273799.s003.xlsx]

## Sheet: S1 Table
S1 Table. Read counts tracked through the DADA2 pipeline including ASV counts, richness and genus level-resolved ASVs per sample
Sample-ID	Input	filtered	denoisedF	denoisedR	merged	nonchim	ASV counts per sample	Taxa richness per sample	Genus-level taxa per sample
1WB	30831	23668	21193	20116	17993	14855	142	28	20
1WF	101970	89343	84384	84656	53802	35490	1665	86	56
1WM	31524	22757	19540	18817	13618	10470	190	83	57
2WB	37832	29795	26149	25061	18464	15676	566	92	61
2WF	120775	107047	101680	101732	69825	43711	1972	93	62
2WM	33836	24604	21643	20613	16216	12745	304	141	91
3WB	25144	18552	15794	14793	11600	9596	234	54	31
3WF	115418	101725	95413	96348	62787	40083	1836	90	56
3WM	23438	15587	13155	12425	7999	7350	50	29	18
4WB	18151	13594	10928	10384	7712	6461	129	22	17
4WF	127070	110075	104106	104681	69786	45412	1729	98	61
4WM	30551	23126	20748	19803	15735	13214	428	171	110
5WB	14985	2179	1508	1204	989	925	18	5	4
5WF	149339	130260	123486	124049	83710	53354	1977	94	61
5WM	52169	45439	43799	42993	41096	23979	900	227	150
6WB	62699	52625	48302	47520	36155	26674	1107	111	74
6WF	101937	88637	83147	84083	56819	37056	1003	31	21
6WM	68522	59153	54868	54273	46051	33966	870	331	207
7WB	22798	15199	12529	11540	7714	6727	154	28	21
7WF	157534	138463	132096	132977	95225	58202	1371	33	23
7WM	28214	22199	19025	18238	12422	11103	369	126	84
8 WB	25994	18472	15819	14644	11337	9445	179	23	17
8WF	118059	102889	96864	97427	64294	42087	1079	28	19
8WM	107650	94758	88672	88493	69243	43430	1653	189	125
