# Supplementary material for: Exploration and comparison of bacterial communities present in bovine faeces, milk and blood using 16S rRNA metagenomic sequencing
Source: PLoS One. 2022 Aug 31;17(8):e0273799. doi: 10.1371/journal.pone.0273799 (PMC9432762; doi:10.1371/journal.pone.0273799)
Supplement: S2 Table — (XLSX) [file pone.0273799.s004.xlsx]

## Sheet: S2 Table
S2 Table. Alpha diversity values calculated using Shannon, Simpson and Chao1 indices
Sample ID	Group	Shannon	Simpson	Chao1
3WM	Milk	3.64121	0.968993	50
7WB	Blood	4.8429	0.99076	154.333
1WM	Milk	5.03866	0.992633	195.111
2WM	Milk	5.50951	0.995376	299.281
8WB	Blood	4.7538	0.988789	176.812
4WM	Milk	5.78774	0.996372	413.986
3WB	Blood	5.11307	0.992726	222.688
4WB	Blood	4.64999	0.989068	127.143
6WM	Milk	6.3996	0.998053	862.588
5WB	Blood	2.67416	0.917653	18
2WB	Blood	5.932	0.996812	541.71
8WM	Milk	6.66602	0.998426	1444
7WF	Faeces	6.67551	0.99839	1677.13
7WM	Milk	5.62673	0.995684	356.41
5WF	Faeces	6.56732	0.998043	1442.33
3WF	Faeces	6.60396	0.998278	1508.41
1WB	Blood	4.13334	0.980008	135.773
5WM	Milk	6.36414	0.997934	833.113
2WF	Faeces	6.72507	0.998501	1710.49
4WF	Faeces	6.56509	0.998105	1604.14
8WF	Faeces	6.57875	0.998158	1450.4
6WF	Faeces	6.41619	0.997808	1209.24
1WF	Faeces	6.51748	0.998043	1385.2
6WB	Blood	6.40318	0.997933	1020.17
