# Supplementary material for: Exploration and comparison of bacterial communities present in bovine faeces, milk and blood using 16S rRNA metagenomic sequencing
Source: PLoS One. 2022 Aug 31;17(8):e0273799. doi: 10.1371/journal.pone.0273799 (PMC9432762; doi:10.1371/journal.pone.0273799)
Supplement: S3 Table — (XLSX) [file pone.0273799.s005.xlsx]

## Sheet: S3 Table
S3 Table. Total number of taxa detected per taxonomic rank across bovine faeces, milk and blood
Phylum	Class	Order	Family	Genus	Species
Acidobacteriota	ABY1	0319-6G20	67-14	1174-901-12	Luteimonas composti
Actinobacteriota	Acidimicrobiia	Absconditabacteriales_(SR1)	A4b	Acetitomaculum	Fusobacterium necrophorum
Aquificota	Acidobacteriae	Acetobacterales	Acetobacteraceae	Acetivibrio	Romboustia sedimentorum
Armatimonadota	Actinobacteria	Acholeplasmatales	Acholeplasmataceae	Acetoanaerobium
Bacteroidota	Alphaproteobacteria	Acidaminococcales	Acidaminobacteraceae	Acholeplasma
Bdellovibrionota	Anaerolineae	Acidobacteriales	Acidaminococcaceae	Acidaminobacter
Campilobacterota	Babeliae	Actinomarinales	Acidobacteriaceae_(Subgroup_1)	Acidibacter
Chloroflexi	Bacilli	Actinomycetales	Actinomycetaceae	Acidiphilium
Chrysiogenetota	Bacteroidia	Aeromonadales	Aerococcaceae	Acidovorax
Cloacimonadota	Bdellovibrionia	Alteromonadales	Aeromonadaceae	Acinetobacter
Cyanobacteria	Berkelbacteria	Anaerolineales	AKIW781	Actinotalea
Deinococcota	Blastocatellia	Ardenticatenales	Akkermansiaceae	Adhaeribacter
Dependentiae	BRH-c20a	Azospirillales	AKYG1722	Adlercreutzia
Desulfobacterota	Campylobacteria	Babeliales	Alcaligenaceae	ADurb.Bin063-2
Elusimicrobiota	Chloroflexia	Bacillales	Alcanivoracaceae	Aeriscardovia
Fibrobacterota	Chrysiogenetes	Bacteriovoracales	Alteromonadaceae	Aerococcus
Firmicutes	Cloacimonadia	Bacteroidales	Amb-16S-1323	Aeromicrobium
Fusobacteriota	Clostridia	Bdellovibrionales	Anaerofustaceae	Aeromonas
Gemmatimonadota	Coriobacteriia	Bifidobacteriales	Anaerolineaceae	Agathobacter
Myxococcota	Cyanobacteriia	Blastocatellales	Anaeromyxobacteraceae	Aggregicoccus
NB1-j	Dehalococcoidia	Bradymonadales	Anaerovoracaceae	Akkermansia
Nitrospirota	Deinococci	Bryobacterales	Anaplasmataceae	Alishewanella
Patescibacteria	Desulfitobacteriia	Burkholderiales	Arcobacteraceae	Alistipes
Planctomycetota	Desulfobacteria	Caldicoprobacterales	Ardenticatenaceae	Alkanindiges
Proteobacteria	Desulfobulbia	Caldilineales	Atopobiaceae	Allochromatium
SAR324_clade(Marine_group_B)	Desulfovibrionia	Campylobacterales	Azospirillaceae	Alloprevotella
Spirochaetota	Desulfuromonadia	Candidatus_Chisholmbacteria	Bacillaceae	Allorhizobium-Neorhizobium-Pararhizobium-Rhizobium
Sumerlaeota	Dojkabacteria	Candidatus_Falkowbacteria	Bacteriovoracaceae	Altererythrobacter
Synergistota	Elusimicrobia	Candidatus_Kuenenbacteria	Bacteroidaceae	Alterococcus
Verrucomicrobiota	Endomicrobia	Candidatus_Moranbacteria	Bacteroidales_RF16_group	Alysiella
	Fibrobacteria	Candidatus_Nomurabacteria	Bacteroidales_UCG-001	Amaricoccus
	Fusobacteriia	Candidatus_Peregrinibacteria	Bacteroidetes_vadinHA17	Aminobacter
	Gammaproteobacteria	Candidatus_Woesebacteria	Barnesiellaceae	Anaerocella
	Gemmatimonadetes	Caulobacterales	Bdellovibrionaceae	Anaerofustis
	Gitt-GS-136	CCD24	Beijerinckiaceae	Anaerolinea
	Gracilibacteria	Cellvibrionales	Bifidobacteriaceae	Anaeromyxobacter
	Holophagae	Chitinophagales	BIrii41	Anaeroplasma
	Ignavibacteria	Chloroflexales	Blastocatellaceae	Anaerosolibacter
	Incertae_Sedis	Chloroplast	Brevibacteriaceae	Anaerosporobacter
	Kiritimatiellae	Christensenellales	Bryobacteraceae	Anaerostipes
	Kryptonia	Chromatiales	Burkholderiaceae	Anaerovorax
	Lentisphaeria	Chrysiogenales	Butyricicoccaceae	Anaplasma
	Leptospirae	Chthoniobacterales	Caldicoprobacteraceae	Anoxybacillus
	Limnochordia	Cloacimonadales	Caldilineaceae	Aquabacterium
	Longimicrobia	Clostridia_or	Campylobacteraceae	Aquimonas
	Microgenomatia	Clostridia_UCG-014	Carnobacteriaceae	Arcobacter
	MVP-15	Clostridia_vadinBB60_group	Caulobacteraceae	Arthrobacter
	Myxococcia	Clostridiales	Cellulomonadaceae	Atopobium
	Negativicutes	Coriobacteriales	Cellvibrionaceae	Atopococcus
	Nitrospiria	Corynebacteriales	Chitinibacteraceae	Azoarcus
	OLB14	Cyanobacteriales	Chitinophagaceae	Azovibrio
	Oligoflexia	Cytophagales	Christensenellaceae	Bacillus
	Omnitrophia	Defluviicoccales	Chromatiaceae	Bacteroides
	Parcubacteria	Deinococcales	Chroococcidiopsaceae	Bartonella
	Phycisphaerae	Desulfatiglandales	Chrysiogenaceae	BBMC-4
	Planctomycetes	Desulfitobacteriales	Chthoniobacteraceae	BD1-7_clade
	Polyangia	Desulfobulbales	Cloacimonadaceae	Bergeyella
	Rhodothermia	Desulfovibrionales	Clostridiaceae	Bibersteinia
	S0134_terrestrial_group	Desulfuromonadia_or	Coleofasciculaceae	Bifidobacterium
	Saccharimonadia	DTU014	Comamonadaceae	BIyi10
	SJA-28	Elusimicrobiales	Coriobacteriaceae	Blastocatella
	Spirochaetia	Endomicrobiales	Corynebacteriaceae	Blastomonas
	Sumerlaeia	Enterobacterales	Crocinitomicaceae	Blastopirellula
	Synergistia	EPR3968-O8a-Bc78	Cryomorphaceae	Blautia
	Syntrophia	Erysipelotrichales	Cyclobacteriaceae	Bradyrhizobium
	Syntrophomonadia	Eubacteriales	D05-2	Brevibacterium
	Syntrophorhabdia	Exiguobacterales	Defluviicoccaceae	Brevundimonas
	Thermoanaerobaculia	Fibrobacterales	Defluviitaleaceae	Brucella
	Thermoleophilia	Flavobacteriales	Deinococcaceae	Bryobacter
	TK10	Fusobacteriales	Desulfatiglandaceae	Burkholderia-Caballeronia-Paraburkholderia
	Vampirivibrionia	Gaiellales	Desulfobulbaceae	Butyrivibrio
	Verrucomicrobiae	Gammaproteobacteria_Incertae_Sedis	Desulfocapsaceae	Caldicoprobacter
	Vicinamibacteria	Gastranaerophilales	Desulfomicrobiaceae	Caldilinea
	WWE3	Gemmatales	Desulfovibrionaceae	Campylobacter
		Gemmatimonadales	DEV007	Candidatus_Cloacimonas
		Haliangiales	Devosiaceae	Candidatus_Finniella
		Holophagales	Dietziaceae	Candidatus_Omnitrophus
		Ignavibacteriales	Dysgonomonadaceae	Candidatus_Saccharimonas
		Isosphaerales	Eggerthellaceae	Candidatus_Soleaferrea
		Izemoplasmatales	Elusimicrobiaceae	Caproiciproducens
		Kallotenuales	Endomicrobiaceae	Caviibacter
		Kineosporiales	Enterobacteriaceae	Cellulomonas
		Kiritimatiellales	Enterococcaceae	Cellulosilyticum
		Kryptoniales	env.OPS_17	Cerasicoccus
		Lachnospirales	Erysipelatoclostridiaceae	Cetobacterium
		Lactobacillales	Erysipelotrichaceae	Christensenellaceae_R-7_group
		Legionellales	Ethanoligenenaceae	Chryseobacterium
		Leptospirales	Eubacteriaceae	Chryseolinea
		Limnochordia_or	Exiguobacteraceae	Chrysiogenes
		Lineage_IV	F082	Citricoccus
		Longimicrobiales	Fibrobacteraceae	Clostridium_sensu_stricto_1
		Methylococcales	Fibrobacterales_fa	Colidextribacter
		Micrococcales	Flavobacteriaceae	Comamonas
		Micromonosporales	Fusibacteraceae	Conchiformibius
		Microtrichales	Fusobacteriaceae	Conexibacter
		Monoglobales	Gemellaceae	Coprococcus
		Mycoplasmatales	Gemmataceae	Corynebacterium
		Myxococcales	Gemmatimonadaceae	CPla-4_termite_group
		Nannocystales	Geothermobacteraceae	Crinalium_SAG_22.89
		Nitrospirales	Gimesiaceae	Curtobacterium
		Oceanospirillales	GZKB124	Curvibacter
		Oligoflexales	Haliangiaceae	Cutibacterium
		Oligosphaerales	Halomonadaceae	Defluviicoccus
		Omnitrophales	Herpetosiphonaceae	Defluviitaleaceae_UCG-011
		OPB41	Holophagaceae	Deinococcus
		Opitutales	Hungateiclostridiaceae	Delftia
		Oscillospirales	Hymenobacteraceae	Denitrobacterium
		Paenibacillales	Hyphomicrobiaceae	Desulfatiglans
		Paracaedibacterales	Iamiaceae	Desulfobulbus
		Pasteurellales	Ilumatobacteraceae	Desulfofustis
		Pedosphaerales	Intrasporangiaceae	Desulfomicrobium
		Peptococcales	Isosphaeraceae	Desulfonispora
		Peptostreptococcales-Tissierellales	Izemoplasmataceae	DEV114
		Phycisphaerales	JG30-KF-CM45	dgA-11_gut_group
		Pirellulales	Kineosporiaceae	Dielma
		Planctomycetales	Kiritimatiellaceae	Dietzia
		Polyangiales	Lachnospiraceae	DNF00809
		Propionibacteriales	Lactobacillaceae	Dokdonella
		Pseudomonadales	Legionellaceae	Dorea
		Pseudonocardiales	Lentimicrobiaceae	Draconibacterium
		Pyrinomonadales	Leptospiraceae	Ehrlichia
		R7C24	Leptotrichiaceae	Ellin6055
		RBG-13-54-9	Leuconostocaceae	Elusimicrobium
		RF39	Limnochordia_fa	EMP-G18
		Rhizobiales	Longimicrobiaceae	Endomicrobium
		Rhodobacterales	LWQ8	Enhydrobacter
		Rhodospirillales	M2PB4-65_termite_group	Enorma
		Rhodothermales	Marinifilaceae	Ensifer
		Rickettsiales	Marinilabiliaceae	Enterobacter
		S085	Methylococcaceae	Enterococcus
		Saccharimonadales	Methyloligellaceae	Enterorhabdus
		SBR1031	Methylomonadaceae	Ercella
		SJA-15	MgMjR-022	Erysipelatoclostridium
		Solirubrobacterales	Microbacteriaceae	Erysipelothrix
		Sphingobacteriales	Micrococcaceae	Erysipelotrichaceae_UCG-009
		Sphingomonadales	Micromonosporaceae	Escherichia/Shigella
		Spirochaetales	Microscillaceae	EUB33-2
		Staphylococcales	Microtrichaceae	Eubacterium
		Steroidobacterales	Mitochondria	Exiguobacterium
		Streptomycetales	Monoglobaceae	Facklamia
		Subgroup_7	Moraxellaceae	Family_XIII_AD3011_group
		Sumerlaeales	MSB-3C8	Family_XIII_UCG-001
		Synergistales	Muribaculaceae	FD2005
		Syntrophales	Mycobacteriaceae	Fermentimonas
		Syntrophomonadales	Mycoplasmataceae	Fibrobacter
		Syntrophorhabdales	Myxococcaceae	Flaviaesturariibacter
		Tepidisphaerales	Nannocystaceae	Flavisolibacter
		Thermoanaerobaculales	Neisseriaceae	Flavobacterium
		Thermomicrobiales	Nitrosomonadaceae	Flavonifractor
		vadinBA26	Nitrospiraceae	Flectobacillus
		Veillonellales-Selenomonadales	Nocardiaceae	Flexilinea
		Verrucomicrobiales	Nocardioidaceae	Floricoccus
		Vicinamibacterales	Oligosphaeraceae	Fluviicola
		Victivallales	Omnitrophaceae	Formivibrio
		WCHB1-41	Opitutaceae	Frisingicoccus
		Xanthomonadales	Oscillatoriaceae	Fusibacter
			Oscillospiraceae	Fusobacterium
			Oscillospirales_fa	Gardnerella
			Oxalobacteraceae	GCA-900066575
			p-251-o5	Gemella
			p-2534-18B5_gut_group	Gemmata
			Paenibacillaceae	Gemmatimonas
			Paludibacteraceae	Gemmobacter
			Paracaedibacteraceae	Geobacillus
			Pasteurellaceae	Geothermobacter
			Pedosphaeraceae	Giesbergeria
			Peptococcaceae	Granulicella
			Peptostreptococcaceae	Guggenheimella
			Peptostreptococcales-Tissierellales_fa	GWE2-31-10
			PHOS-HE36	Haliangium
			Phycisphaeraceae	Halomonas
			Pirellulaceae	Helcococcus
			Planococcaceae	Herbaspirillum
			Porphyromonadaceae	Herbinix
			Prevotellaceae	Herpetosiphon
			Prolixibacteraceae	HN-HF0106
			Propionibacteriaceae	Holdemania
			Pseudohongiellaceae	Howardella
			Pseudomonadaceae	Hydrogenispora
			Pseudonocardiaceae	Hydrogenoanaerobacterium
			Puniceicoccaceae	Hydrogenophaga
			Pyrinomonadaceae	Hymenobacter
			Rhizobiaceae	Iamia
			Rhodanobacteraceae	Ilumatobacter
			Rhodobacteraceae	Incertae_Sedis
			Rhodocyclaceae	Intestinimonas
			Rhodomicrobiaceae	Janibacter
			Rhodothermaceae	Jeotgalicoccus
			Rikenellaceae	JGI-0000079-D21
			Rubinisphaeraceae	Ketobacter
			Rubritaleaceae	Klebsiella
			Ruminococcaceae	Kocuria
			Saccharimonadaceae	Krasilnikovia
			Saccharospirillaceae	Lachnoclostridium
			Sandaracinaceae	Lachnospiraceae_FCS020_group
			Saprospiraceae	Lachnospiraceae_NK3A20_group
			SB-5	Lachnospiraceae_NK4A136_group
			SC-I-84	Lachnospiraceae_NK4B4_group
			Sedimentibacteraceae	Lachnospiraceae_UCG-004
			Smithellaceae	Lachnospiraceae_UCG-008
			Solirubrobacteraceae	Lachnospiraceae_UCG-010
			Sphingobacteriaceae	Lachnospiraceae_XPB1014_group
			Sphingomonadaceae	Lactobacillus
			Spirochaetaceae	Lautropia
			Spirosomaceae	Lawsonella
			Spongiibacteraceae	LD29
			Sporomusaceae	Legionella
			Staphylococcaceae	Lentimicrobium
			Steroidobacteraceae	Leptolinea
			Streptococcaceae	Leucobacter
			Streptomycetaceae	Leuconostoc
			Succinivibrionaceae	Limnobacter
			Sulfurimonadaceae	Luteimonas
			Sulfurospirillaceae	Luteitalea
			Sulfurovaceae	Luteolibacter
			Sumerlaeaceae	Lysinibacillus
			Sutterellaceae	Lysobacter
			Synergistaceae	Macellibacteroides
			Syntrophaceae	Mageibacillus
			Syntrophomonadaceae	Mailhella
			Syntrophorhabdaceae	Mannheimia
			Tannerellaceae	Marmoricola
			Tepidisphaeraceae	Marvinbryantia
			Terrimicrobiaceae	Massilia
			Thermoanaerobaculaceae	Methylobacterium-Methylorubrum
			Thermotaleaceae	Methylocaldum
			TRA3-20	Methylocella
			Trueperaceae	Methylomonas
			UCG-010	Microbacterium
			UCG-011	Micrococcus
			Unknown_Family	Microcoleus_SAG_1449-1a
			vadinBE97	mle1-7
			Veillonellaceae	Mogibacterium
			Vermiphilaceae	Monoglobus
			Verrucomicrobiaceae	Moraxella
			Vicinamibacteraceae	Mucilaginibacter
			Victivallaceae	Mycobacterium
			WD2101_soil_group	Mycoplasma
			Weeksellaceae	Negativibacillus
			Woeseiaceae	Niabella
			Xanthobacteraceae	Nitrobacter
			Xanthomonadaceae	Nitrosomonas
			Yersiniaceae	Nitrospira
				Niveispirillum
				NK4A214_group
				Nocardioides
				Noviherbaspirillum
				Oceanobacter
				Odoribacter
				Ohtaekwangia
				OLB13
				Olsenella
				OM27_clade
				Opitutus
				Ornithinicoccus
				Ornithinimicrobium
				Oscillibacter
				Oscillospira
				p-1088-a5_gut_group
				Paenibacillus
				Paeniclostridium
				Paludibacter
				Paludicola
				Papillibacter
				Parabacteroides
				Paracoccus
				Paraperlucidibaca
				Parapusillimonas
				Parasutterella
				Parvimonas
				Patulibacter
				Pedobacter
				Pedomicrobium
				Peptoclostridium
				Peptostreptococcus
				Peredibacter
				Persicitalea
				Phaeodactylibacter
				Phascolarctobacterium
				Phenylobacterium
				Phyllobacterium
				Pir4_lineage
				Pirellula
				Planctomicrobium
				Planktothricoides_SR001
				Planomicrobium
				Pluralibacter
				pLW-20
				Polymorphobacter
				Pontibacter
				Porphyromonas
				Prevotella
				Prevotellaceae_Ga6A1_group
				Prevotellaceae_UCG-001
				Prevotellaceae_UCG-003
				Prevotellaceae_UCG-004
				Proteiniclasticum
				Proteiniphilum
				Pseudarcobacter
				Pseudobacteroides
				Pseudoflavonifractor
				Pseudofulvimonas
				Pseudomonas
				Pseudonocardia
				Pseudorhodoplanes
				Psychrobacillus
				Psychrobacter
				Psychroglaciecola
				Pygmaiobacter
				Qipengyuania
				Quadrisphaera
				R76-B128
				Raineyella
				Ralstonia
				Ramlibacter
				RB41
				RBG-16-49-21
				Rhodobacter
				Rhodococcus
				Rhodomicrobium
				Rhodopirellula
				Rhodopseudomonas
				Rhodovulum
				Rikenella
				Rikenellaceae_RC9_gut_group
				Romboutsia
				Roseburia
				Roseimarinus
				Roseimaritima
				Roseisolibacter
				Roseomonas
				Rothia
				Rubrivirga
				Ruminiclostridium
				Ruminobacter
				Ruminococcus
				Ruminofilibacter
				S5-A14a
				Saccharofermentans
				Sandaracinus
				Sanguibacteroides
				Schlegelella
				Sedimentibacter
				Sediminispirochaeta
				Serratia
				SH-PL14
				Silanimonas
				Slackia
				SM1A02
				Smithella
				Soehngenia
				Solibacillus
				Solirubrobacter
				Solobacterium
				Sphaerochaeta
				Sphingobium
				Sphingomonas
				Sphingopyxis
				Spirochaeta_2
				Sporacetigenium
				Sporobacter
				Sporosarcina
				Staphylococcus
				Stenotrophobacter
				Stenotrophomonas
				Steroidobacter
				Streptococcus
				Subgroup_10
				Sulfuricurvum
				Sulfurospirillum
				Sulfurovum
				Sumerlaea
				Syner-01
				Syntrophococcus
				Syntrophomonas
				Syntrophorhabdus
				Syntrophus
				Tepidibacter
				Tepidisphaera
				Termite_planctomycete_cluster
				Terriglobus
				Terrimicrobium
				Terrisporobacter
				Tessaracoccus
				Tetrasphaera
				Thauera
				Tissierella
				TM7a
				TM7x
				Treponema
				Tropicimonas
				Truepera
				Trueperella
				Tundrisphaera
				Turicibacter
				Tuzzerella
				UCG-002
				UCG-004
				UCG-005
				UCG-007
				UCG-009
				Veillonella
				Vicingus
				Wenxinia
				Woeseia
				XBB1006
				Zavarzinella
