# Supplementary material for: Exploration and comparison of bacterial communities present in bovine faeces, milk and blood using 16S rRNA metagenomic sequencing
Source: PLoS One. 2022 Aug 31;17(8):e0273799. doi: 10.1371/journal.pone.0273799 (PMC9432762; doi:10.1371/journal.pone.0273799)
Supplement: S4 Table — (XLSX) [file pone.0273799.s006.xlsx]

## Sheet: S4 Table
S4 Table. Top 15 abundant taxa with their respective overall rankings and distribution across the three sample groups
Rank	Top 15 overall genus-level taxa	Overall relative abundance of taxa (%)	Faecal group relative abundance (%)	Milk group relative abundance (%)	Blood group relative abundance (%)	Samples positive for taxa
1	(P) Anaplasma	19.4	0	0	74.3	1-8WB
2	(F) Romboutsia	7.4	26.6	0.6	0.3	1-8WF; 2,5-8WM; 3&6WB
3	(F) UCG−005	4.4	8.9	7.6	2.5	1-8WF; 1-8WM; 1-4,6&7WB
4	(B) Prevotellaceae_UCG−004	3.1	8.3	3.1	1.2	1-8WF; 1-8WM; 2-4,6&7WB
5	(B) Rikenellaceae_RC9_gut_group	2.7	5.4	4	2	1-8WF; 1-3,4-8WM; 1-4,6-8WB
6	(B) Bacteroides	2.3	4	4.1	1.8	1-8WF; 1-8WM; 1-4,6&8WB
7	(V) Akkermansia	2.2	6	2.4	0.4	1-8WF; 1-8WM; 2&6WB
8	(F) Monoglobus	2.1	6	2.1	0.5	1-8WF; 1-8WM; 2,6&8 WB
9	(F) Christensenellaceae_R−7_group	1.9	3.9	3.3	0.8	1-8WF; 1-2,4-8WM; 2,3,6&7WB
10	(B) Alistipes	1.7	3.4	2.4	1.3	1-8WF; 1-8WM; 2-4,6-8WB
11	(B) Prevotellaceae_UCG-003	1.1	2.8	1.2	0.6	1-8WF; 4-8WM; 2,3,6WB
12	(F) Paeniclostridium	1	3.6	0.3	0.1	1-8WF; 6&7WM; 6WB
13	(P) Pseudomonas	0.8	0	2.2	1.6	2WF; 1-8WM; 1-8WB
14	(B) dgA-11_gut_group	0.8	2.0	0.9	0.4	1-8WF; 1-2,5-8WM; 1-2&6WB
15	(Pa) Candidatus_Saccharimonas	0.7	2.3	0.5	0.1	1-8WF; 4-6&8WM; 2-3,6WB
Phylum indicated by letter(s) in parentheses before the taxon: B = Bacteroidota, F = Firmicutes, P = Proteobacteria, Pa = Patescibacteria, V = Verrucomicrobiota. All bacterial taxa that contributed <0,1% to the group relative abundance were assigned 0%
