# Supplementary material for: Exploration and comparison of bacterial communities present in bovine faeces, milk and blood using 16S rRNA metagenomic sequencing
Source: PLoS One. 2022 Aug 31;17(8):e0273799. doi: 10.1371/journal.pone.0273799 (PMC9432762; doi:10.1371/journal.pone.0273799)
Supplement: S5 Table — (XLSX) [file pone.0273799.s007.xlsx]

## Sheet: S5 Table
S5 Table. Prevalence of potentially pathogenic genera of veterinary significance per sample group
Genus	Faeces (%)	Milk (%)	Blood (%)
Anaplasma*	-	-	100
Bacillus*	100	62.5	37.5
Bacteroides	100	100	75
Bartonella*	-	-	50
Brucella*	-	25	-
Campylobacter*	-	25	12.5
Ehrlichia*	-	-	12.5
Escherichia/ Shigella*		75	50
Fusobacterium	12.5	87.5	37.5
Helcococcus	-	62.5	-
Klebsiella*	-	12.5	12.5
Legionella*	-	12.5	-
Mycobacterium*	-	12.5	-
Mycoplasma	-	12.5	100
Peptoniphilus	-	-	-
Peptostreptococcus	-	12.5	12.5
Porphyromonas	-	100	25
Prevotella	62.5	-	25
Pseudomonas	12.5	100	100
Rhodococcus*	-	87.5	12.5
Staphylococcus*	-	50	12.5
Streptococcus*	62.5	62.5	25
Trueperella	-	25	-
Corynebacterium*	25	62.5	-
Genera containing species with zoonotic potential are marked with an asterisk (*). Negative sign (-) = 0% prevalence
