# Supplementary material for: Exploration and comparison of bacterial communities present in bovine faeces, milk and blood using 16S rRNA metagenomic sequencing
Source: PLoS One. 2022 Aug 31;17(8):e0273799. doi: 10.1371/journal.pone.0273799 (PMC9432762; doi:10.1371/journal.pone.0273799)
Supplement: S6 Table — (XLSX) [file pone.0273799.s008.xlsx]

## Sheet: S6 Table
S6 Table. Bacterial taxa shared between bovine faeces, milk and blood and their overall raw and relative abundances
Phylum	Class	Order	Family	Genus	Overall Abundance	Overall relative abundance (%)
Firmicutes	Clostridia	Peptostreptococcales-Tissierellales	Peptostreptococcaceae	Romboutsia	26370	7.4
Firmicutes	Clostridia	Oscillospirales	Oscillospiraceae	UCG-005	15836	4.4
Bacteroidota	Bacteroidia	Bacteroidales	Prevotellaceae	Prevotellaceae_UCG-004	11161	3.1
Bacteroidota	Bacteroidia	Bacteroidales	Rikenellaceae	Rikenellaceae_RC9_gut_group	9665	2.7
Bacteroidota	Bacteroidia	Bacteroidales	Bacteroidaceae	Bacteroides	8197	2.3
Verrucomicrobiota	Verrucomicrobiae	Verrucomicrobiales	Akkermansiaceae	Akkermansia	7721	2.2
Firmicutes	Clostridia	Monoglobales	Monoglobaceae	Monoglobus	7626	2.1
Firmicutes	Clostridia	Christensenellales	Christensenellaceae	Christensenellaceae_R-7_group	6644	1.9
Bacteroidota	Bacteroidia	Bacteroidales	Rikenellaceae	Alistipes	6137	1.7
Bacteroidota	Bacteroidia	Bacteroidales	Prevotellaceae	Prevotellaceae_UCG-003	3979	1.1
Firmicutes	Clostridia	Peptostreptococcales-Tissierellales	Peptostreptococcaceae	Paeniclostridium	3703	1
Proteobacteria	Gammaproteobacteria	Pseudomonadales	Pseudomonadaceae	Pseudomonas	2957	0.8
Bacteroidota	Bacteroidia	Bacteroidales	Rikenellaceae	dgA-11_gut_group	2910	0.8
Patescibacteria	Saccharimonadia	Saccharimonadales	Saccharimonadaceae	Candidatus_Saccharimonas	2629	0.7
Firmicutes	Clostridia	Oscillospirales	Oscillospiraceae	NK4A214_group	2232	0.6
Firmicutes	Bacilli	Erysipelotrichales	Erysipelotrichaceae	Turicibacter	2164	0.6
Fusobacteriota	Fusobacteriia	Fusobacteriales	Fusobacteriaceae	Fusobacterium	1796	0.5
Firmicutes	Clostridia	Peptostreptococcales-Tissierellales	Anaerovoracaceae	Family_XIII_AD3011_group	1503	0.4
Spirochaetota	Spirochaetia	Spirochaetales	Spirochaetaceae	Treponema	1468	0.4
Bacteroidota	Bacteroidia	Bacteroidales	Prevotellaceae	Alloprevotella	1359	0.4
Firmicutes	Negativicutes	Acidaminococcales	Acidaminococcaceae	Phascolarctobacterium	1189	0.3
Firmicutes	Bacilli	Bacillales	Bacillaceae	Bacillus	1121	0.3
Firmicutes	Clostridia	Oscillospirales	Oscillospiraceae	UCG-002	1096	0.3
Firmicutes	Clostridia	Oscillospirales	Butyricicoccaceae	UCG-009	1051	0.3
Firmicutes	Clostridia	Oscillospirales	Ruminococcaceae	Candidatus_Soleaferrea	1043	0.3
Firmicutes	Clostridia	Lachnospirales	Lachnospiraceae	Coprococcus	1013	0.3
Proteobacteria	Gammaproteobacteria	Pseudomonadales	Moraxellaceae	Acinetobacter	981	0.3
Actinobacteriota	Coriobacteriia	Coriobacteriales	Atopobiaceae	Olsenella	845	0.2
Planctomycetota	Planctomycetes	Pirellulales	Pirellulaceae	p-1088-a5_gut_group	828	0.2
Bacteroidota	Bacteroidia	Bacteroidales	Prevotellaceae	Prevotellaceae_UCG-001	820	0.2
Firmicutes	Bacilli	Lactobacillales	Streptococcaceae	Streptococcus	774	0.2
Bacteroidota	Bacteroidia	Bacteroidales	Marinifilaceae	Odoribacter	634	0.2
Firmicutes	Clostridia	Oscillospirales	Oscillospiraceae	Oscillibacter	518	0.1
Firmicutes	Clostridia	Lachnospirales	Lachnospiraceae	Agathobacter	488	0.1
Firmicutes	Clostridia	Lachnospirales	Lachnospiraceae	Lachnospiraceae_NK3A20_group	454	0.1
Desulfobacterota	Desulfovibrionia	Desulfovibrionales	Desulfovibrionaceae	Mailhella	435	0.1
Firmicutes	Clostridia	Oscillospirales	Oscillospiraceae	Flavonifractor	434	0.1
Fibrobacterota	Fibrobacteria	Fibrobacterales	Fibrobacteraceae	Fibrobacter	423	0.1
Firmicutes	Clostridia	Oscillospirales	Ruminococcaceae	Ruminococcus	383	0.1
Firmicutes	Clostridia	Lachnospirales	Lachnospiraceae	Dorea	305	0.1
Firmicutes	Clostridia	Lachnospirales	Lachnospiraceae	Lachnospiraceae_FCS020_group	261	0.1
Firmicutes	Clostridia	Lachnospirales	Lachnospiraceae	Acetitomaculum	253	0.1
Firmicutes	Bacilli	Erysipelotrichales	Erysipelotrichaceae	Solibacillus	233	0.1
Elusimicrobiota	Elusimicrobia	Elusimicrobiales	Elusimicrobiaceae	Elusimicrobium	220	0.1
Firmicutes	Clostridia	Peptostreptococcales-Tissierellales	Anaerovoracaceae	Anaerovorax	213	0.1
Firmicutes	Clostridia	Oscillospirales	Ruminococcaceae	Incertae_Sedis	213	0.1
Firmicutes	Clostridia	Lachnospirales	Defluviitaleaceae	Defluviitaleaceae_UCG-011	200	0.1
Firmicutes	Bacilli	Erysipelotrichales	Erysipelatoclostridiaceae	UCG-004	189	0.1
Firmicutes	Clostridia	Lachnospirales	Lachnospiraceae	Lachnoclostridium	181	0.1
Planctomycetota	Planctomycetes	Pirellulales	Pirellulaceae	Pirellula	163	0.0457029
Firmicutes	Bacilli	Erysipelotrichales	Erysipelatoclostridiaceae	Erysipelatoclostridium	144	0.0403756
Firmicutes	Clostridia	Clostridia_or	Hungateiclostridiaceae	Ruminiclostridium	134	0.0375717
Firmicutes	Clostridia	Lachnospirales	Lachnospiraceae	Roseburia	118	0.0330856
Bacteroidota	Bacteroidia	Bacteroidales	Marinifilaceae	Sanguibacteroides	107	0.0300013
Bacteroidota	Bacteroidia	Bacteroidales	Prevotellaceae	Prevotellaceae_Ga6A1_group	95	0.0266367
Actinobacteriota	Coriobacteriia	Coriobacteriales	Eggerthellaceae	Enterorhabdus	77	0.0215897
Firmicutes	Clostridia	Peptostreptococcales-Tissierellales	Anaerovoracaceae	Family_XIII_UCG-001	76	0.0213093
Firmicutes	Clostridia	Lachnospirales	Lachnospiraceae	Lachnospiraceae_UCG-008	37	0.0103743
Bold text = taxa represented by ASVs that were concurrently shared across the three body sites in the same group of animals.
