# Supplementary material for: Exploration and comparison of bacterial communities present in bovine faeces, milk and blood using 16S rRNA metagenomic sequencing
Source: PLoS One. 2022 Aug 31;17(8):e0273799. doi: 10.1371/journal.pone.0273799 (PMC9432762; doi:10.1371/journal.pone.0273799)
Supplement: S7 Table — (XLSX) [file pone.0273799.s009.xlsx]

## Sheet: S7 Table
S7 Table. Genus-level taxa exclusively detected and shared between faeces, milk and blood samples
Faeces only	Milk only	Blood only	Blood_Faeces_Milk Intersection	Blood_Milk Intersection	Faeces_Milk Intersection	Blood_Faeces Intersection
Adlercreutzia	1174-901-12	Anaplasma	Acetitomaculum	Aerococcus	Atopobium	Arthrobacter
Aeriscardovia	Acetivibrio	Bartonella	Acinetobacter	Anaeroplasma	Blautia	Prevotella
Denitrobacterium	Acetoanaerobium	Ehrlichia	Agathobacter	Anaerosporobacter	Clostridium_sensu_stricto_1	Flexilinea
Eubacterium	Acholeplasma	Sporosarcina	Akkermansia	Aquabacterium	Corynebacterium	Colidextribacter
Lachnospiraceae_NK4A136_group	Acidaminobacter	Paenibacillus	Alistipes	Bradyrhizobium	CPla-4_termite_group	Termite_planctomycete_cluster
Lachnospiraceae_NK4B4_group	Acidibacter	Enterobacter	Alloprevotella	Burkholderia-Caballeronia-Paraburkholderia	DNF00809	Paludicola
Papillibacter	Acidiphilium	Pluralibacter	Anaerovorax	Butyrivibrio	Erysipelotrichaceae_UCG-009
Planomicrobium	Acidovorax	Curtobacterium	Bacillus	Campylobacter	GCA-900066575
Pseudoflavonifractor	Actinotalea	Enterococcus	Bacteroides	Caproiciproducens	Lachnospiraceae_UCG-010
Psychrobacter	Adhaeribacter	Holdemania	Candidatus_Saccharimonas	Cerasicoccus	Lysinibacillus
Syntrophococcus	ADurb.Bin063-2	Amaricoccus	Candidatus_Soleaferrea	Cutibacterium	Mageibacillus
Tepidibacter	Aeromicrobium	Caldicoprobacter	Christensenellaceae_R-7_group	Dielma	Mogibacterium
UCG-012	Aeromonas	Desulfonispora	Coprococcus	EMP-G18	Parabacteroides
XBB1006	Aggregicoccus	Slackia	Defluviitaleaceae_UCG-011	Enhydrobacter	Psychrobacillus
	Alishewanella		dgA-11_gut_group	Escherichia/Shigella	Pygmaiobacter
	Alkanindiges		Dorea	Gardnerella	Rikenella
	Allochromatium		Elusimicrobium	GWE2-31-10	Saccharofermentans
	Allorhizobium-Neorhizobium-Pararhizobium-Rhizobium		Enterorhabdus	Hydrogenoanaerobacterium	Solobacterium
	Altererythrobacter		Erysipelatoclostridium	Klebsiella	Sporacetigenium
	Alterococcus		Family_XIII_AD3011_group	Lachnospiraceae_UCG-004	Terrisporobacter
	Alysiella		Family_XIII_UCG-001	Lentimicrobium
	Aminobacter		Fibrobacter	Marvinbryantia
	Anaerocella		Flavonifractor	Mycoplasma
	Anaerofustis		Fusobacterium	Negativibacillus
	Anaerolinea		Incertae_Sedis	Nitrobacter
	Anaeromyxobacter		Lachnoclostridium	Oscillospira
	Anaerosolibacter		Lachnospiraceae_FCS020_group	Paracoccus
	Anaerostipes		Lachnospiraceae_NK3A20_group	Parasutterella
	Anoxybacillus		Lachnospiraceae_UCG-008	Peptostreptococcus
	Aquimonas		Mailhella	Phyllobacterium
	Arcobacter		Monoglobus	Porphyromonas
	Atopococcus		NK4A214_group	Ralstonia
	Azoarcus		Odoribacter	Rhodococcus
	Azovibrio		Olsenella	Ruminobacter
	BBMC-4		Oscillibacter	Sandaracinus
	BD1-7_clade		p-1088-a5_gut_group	Sediminispirochaeta
	Bergeyella		Paeniclostridium	Serratia
	Bibersteinia		Phascolarctobacterium	Sphaerochaeta
	Bifidobacterium		Pirellula	Sphingomonas
	BIyi10		Prevotellaceae_Ga6A1_group	Staphylococcus
	Blastocatella		Prevotellaceae_UCG-001	Stenotrophomonas
	Blastomonas		Prevotellaceae_UCG-003	Tuzzerella
	Blastopirellula		Prevotellaceae_UCG-004
	Brevibacterium		Pseudomonas
	Brevundimonas		Rikenellaceae_RC9_gut_group
	Brucella		Romboutsia
	Bryobacter		Roseburia
	Caldilinea		Ruminiclostridium
	Candidatus_Cloacimonas		Ruminococcus
	Candidatus_Finniella		Sanguibacteroides
	Candidatus_Omnitrophus		Solibacillus
	Caviibacter		Streptococcus
	Cellulomonas		Treponema
	Cellulosilyticum		Turicibacter
	Cetobacterium		UCG-002
	Chryseobacterium		UCG-004
	Chryseolinea		UCG-005
	Chrysiogenes		UCG-009
	Citricoccus
	Comamonas
	Conchiformibius
	Conexibacter
	Crinalium_SAG_22.89
	Curvibacter
	Defluviicoccus
	Deinococcus
	Delftia
	Desulfatiglans
	Desulfobulbus
	Desulfofustis
	Desulfomicrobium
	DEV114
	Dietzia
	Dokdonella
	Draconibacterium
	Ellin6055
	Endomicrobium
	Enorma
	Ensifer
	Ercella
	Erysipelothrix
	EUB33-2
	Exiguobacterium
	Facklamia
	FD2005
	Fermentimonas
	Flaviaesturariibacter
	Flavisolibacter
	Flavobacterium
	Flectobacillus
	Floricoccus
	Fluviicola
	Formivibrio
	Frisingicoccus
	Fusibacter
	Gemella
	Gemmata
	Gemmatimonas
	Gemmobacter
	Geobacillus
	Geothermobacter
	Giesbergeria
	Granulicella
	Guggenheimella
	Haliangium
	Halomonas
	Helcococcus
	Herbaspirillum
	Herbinix
	Herpetosiphon
	HN-HF0106
	Howardella
	Hydrogenispora
	Hydrogenophaga
	Hymenobacter
	Iamia
	Ilumatobacter
	Intestinimonas
	Janibacter
	Jeotgalicoccus
	JGI-0000079-D21
	Ketobacter
	Kocuria
	Krasilnikovia
	Lachnospiraceae_XPB1014_group
	Lactobacillus
	Lautropia
	Lawsonella
	LD29
	Legionella
	Leptolinea
	Leucobacter
	Leuconostoc
	Limnobacter
	Luteimonas
	Luteitalea
	Luteolibacter
	Lysobacter
	Macellibacteroides
	Mannheimia
	Marmoricola
	Massilia
	Methylobacterium-Methylorubrum
	Methylocaldum
	Methylocella
	Methylomonas
	Microbacterium
	Micrococcus
	Microcoleus_SAG_1449-1a
	mle1-7
	Moraxella
	Mucilaginibacter
	Mycobacterium
	Niabella
	Nitrosomonas
	Nitrospira
	Niveispirillum
	Nocardioides
	Noviherbaspirillum
	Oceanobacter
	Ohtaekwangia
	OLB13
	OM27_clade
	Opitutus
	Ornithinicoccus
	Ornithinimicrobium
	Paludibacter
	Paraperlucidibaca
	Parapusillimonas
	Parvimonas
	Patulibacter
	Pedobacter
	Pedomicrobium
	Peptoclostridium
	Peredibacter
	Persicitalea
	Phaeodactylibacter
	Phenylobacterium
	Pir4_lineage
	Planctomicrobium
	Planktothricoides_SR001
	pLW-20
	Polymorphobacter
	Pontibacter
	Proteiniclasticum
	Proteiniphilum
	Pseudarcobacter
	Pseudobacteroides
	Pseudofulvimonas
	Pseudonocardia
	Pseudorhodoplanes
	Psychroglaciecola
	Qipengyuania
	Quadrisphaera
	R76-B128
	Raineyella
	Ramlibacter
	RB41
	RBG-16-49-21
	Rhodobacter
	Rhodomicrobium
	Rhodopirellula
	Rhodopseudomonas
	Rhodovulum
	Roseimarinus
	Roseimaritima
	Roseisolibacter
	Roseomonas
	Rothia
	Rubrivirga
	Ruminofilibacter
	S5-A14a
	Schlegelella
	Sedimentibacter
	SH-PL14
	Silanimonas
	SM1A02
	Smithella
	Soehngenia
	Solirubrobacter
	Sphingobium
	Sphingopyxis
	Spirochaeta_2
	Sporobacter
	Stenotrophobacter
	Steroidobacter
	Subgroup_10
	Sulfuricurvum
	Sulfurospirillum
	Sulfurovum
	Sumerlaea
	Syner-01
	Syntrophomonas
	Syntrophorhabdus
	Syntrophus
	Tepidisphaera
	Terriglobus
	Terrimicrobium
	Tessaracoccus
	Tetrasphaera
	Thauera
	Tissierella
	TM7a
	TM7x
	Tropicimonas
	Truepera
	Trueperella
	Tundrisphaera
	UCG-007
	Veillonella
	Vicingus
	Wenxinia
	Woeseia
	Zavarzinella
