# Supplementary material for: Exploration and comparison of bacterial communities present in bovine faeces, milk and blood using 16S rRNA metagenomic sequencing
Source: PLoS One. 2022 Aug 31;17(8):e0273799. doi: 10.1371/journal.pone.0273799 (PMC9432762; doi:10.1371/journal.pone.0273799)
Supplement: S8 Table — A-C Differentially abundant taxa between blood and faeces; blood and milk and; faeces and milk (Padj < 0,01). (XLSX) [file pone.0273799.s010.xlsx]

## Sheet: S8 A-C Table 
S8A Table. Differentially abundant taxa between blood and faeces (Padj < 0.01)															S8B Table. Differentially abundant taxa between blood and milk (Padj < 0.01)															S8C Table. Differentially abundant taxa between faeces and milk (Padj < 0.01)
otu	baseMean	log2FoldChange	lfcSE	stat	pvalue	padj	Kingdom	Phylum	Class	Order	Family	Genus			otu	baseMean	log2FoldChange	lfcSE	stat	pvalue	padj	Kingdom	Phylum	Class	Order	Family	Genus			otu	baseMean	log2FoldChange	lfcSE	stat	pvalue	padj	Kingdom	Phylum	Class	Order	Family	Genus
ASV451	6.90408	-5.33411	1.63052	-3.27142	0.00107	0.004429	Bacteria	Verrucomicrobiota	Verrucomicrobiae	Verrucomicrobiales	Akkermansiaceae	Akkermansia			ASV503	7.49396	-5.49836	1.5949	-3.44747	0.000566	0.009118	Bacteria	Verrucomicrobiota	Verrucomicrobiae	Verrucomicrobiales	Akkermansiaceae	Akkermansia			ASV565	5.84076	6.28846	1.91095	3.29075	0.000999	0.007524	Bacteria	Verrucomicrobiota	Verrucomicrobiae	Verrucomicrobiales	Akkermansiaceae	Akkermansia
ASV3694	2.0089	-5.67641	1.66485	-3.40957	0.000651	0.0029	Bacteria	Verrucomicrobiota	Verrucomicrobiae	Verrucomicrobiales	Akkermansiaceae	Akkermansia			ASV277	14.3911	-7.43811	1.44219	-5.15753	2.5e-07	2.14e-05	Bacteria	Verrucomicrobiota	Verrucomicrobiae	Verrucomicrobiales	Akkermansiaceae	Akkermansia			ASV583	5.77457	6.2723	1.13916	5.50605	3.67e-08	9.37e-07	Bacteria	Verrucomicrobiota	Verrucomicrobiae	Verrucomicrobiales	Akkermansiaceae	Akkermansia
ASV3405	2.10354	-5.7417	1.69226	-3.39292	0.000692	0.003048	Bacteria	Verrucomicrobiota	Verrucomicrobiae	Verrucomicrobiales	Akkermansiaceae	Akkermansia			ASV231	17.3592	-7.69667	1.64785	-4.67074	3e-06	0.000151	Bacteria	Verrucomicrobiota	Verrucomicrobiae	Verrucomicrobiales	Akkermansiaceae	Akkermansia			ASV1159	4.61255	5.94727	1.15192	5.1629	2.43e-07	4.5e-06	Bacteria	Verrucomicrobiota	Verrucomicrobiae	Verrucomicrobiales	Akkermansiaceae	Akkermansia
ASV2850	2.3616	-5.90983	1.98072	-2.98368	0.002848	0.009988	Bacteria	Verrucomicrobiota	Verrucomicrobiae	Verrucomicrobiales	Akkermansiaceae	Akkermansia			ASV13	20.5838	8.1057	1.20239	6.74135	1.57e-11	1.25e-08	Bacteria	Proteobacteria	Alphaproteobacteria	Rickettsiales	Anaplasmataceae	Anaplasma			ASV1042	4.56243	5.93102	1.57098	3.77536	0.00016	0.001596	Bacteria	Verrucomicrobiota	Verrucomicrobiae	Verrucomicrobiales	Akkermansiaceae	Akkermansia
ASV2310	2.36189	-5.90998	1.96938	-3.00094	0.002691	0.009573	Bacteria	Verrucomicrobiota	Verrucomicrobiae	Verrucomicrobiales	Akkermansiaceae	Akkermansia			ASV19	17.3592	7.86092	1.18205	6.65024	2.93e-11	1.25e-08	Bacteria	Proteobacteria	Alphaproteobacteria	Rickettsiales	Anaplasmataceae	Anaplasma			ASV1507	3.77051	5.65541	1.58346	3.57156	0.000355	0.003197	Bacteria	Verrucomicrobiota	Verrucomicrobiae	Verrucomicrobiales	Akkermansiaceae	Akkermansia
ASV1823	2.42561	-5.94771	1.68822	-3.52307	0.000427	0.002086	Bacteria	Verrucomicrobiota	Verrucomicrobiae	Verrucomicrobiales	Akkermansiaceae	Akkermansia			ASV23	17.3018	7.8551	1.61209	4.87261	1.1e-06	8.55e-05	Bacteria	Proteobacteria	Alphaproteobacteria	Rickettsiales	Anaplasmataceae	Anaplasma			ASV1341	3.57415	5.57859	1.58902	3.5107	0.000447	0.003887	Bacteria	Verrucomicrobiota	Verrucomicrobiae	Verrucomicrobiales	Akkermansiaceae	Akkermansia
ASV1997	2.50536	-5.99546	1.95959	-3.05955	0.002217	0.008127	Bacteria	Verrucomicrobiota	Verrucomicrobiae	Verrucomicrobiales	Akkermansiaceae	Akkermansia			ASV25	16.2876	7.76817	1.60221	4.84842	1.24e-06	8.86e-05	Bacteria	Proteobacteria	Alphaproteobacteria	Rickettsiales	Anaplasmataceae	Anaplasma			ASV595	5.56241	5.46808	1.1042	4.95206	7.34e-07	1.17e-05	Bacteria	Verrucomicrobiota	Verrucomicrobiae	Verrucomicrobiales	Akkermansiaceae	Akkermansia
ASV1825	3.11204	-6.15014	1.72696	-3.56125	0.000369	0.001871	Bacteria	Verrucomicrobiota	Verrucomicrobiae	Verrucomicrobiales	Akkermansiaceae	Akkermansia			ASV26	15.5463	7.70071	1.6043	4.80005	1.59e-06	0.000104	Bacteria	Proteobacteria	Alphaproteobacteria	Rickettsiales	Anaplasmataceae	Anaplasma			ASV1270	2.94165	5.29778	1.5726	3.36881	0.000755	0.005974	Bacteria	Verrucomicrobiota	Verrucomicrobiae	Verrucomicrobiales	Akkermansiaceae	Akkermansia
ASV2264	2.84129	-6.17565	1.66815	-3.7021	0.000214	0.0012	Bacteria	Verrucomicrobiota	Verrucomicrobiae	Verrucomicrobiales	Akkermansiaceae	Akkermansia			ASV33	15.0079	7.65004	1.60837	4.7564	1.97e-06	0.00012	Bacteria	Proteobacteria	Alphaproteobacteria	Rickettsiales	Anaplasmataceae	Anaplasma			ASV977	5.71561	5.12165	1.23591	4.14403	3.41e-05	0.000385	Bacteria	Verrucomicrobiota	Verrucomicrobiae	Verrucomicrobiales	Akkermansiaceae	Akkermansia
ASV1412	3.0779	-6.18761	1.63761	-3.77845	0.000158	0.000945	Bacteria	Verrucomicrobiota	Verrucomicrobiae	Verrucomicrobiales	Akkermansiaceae	Akkermansia			ASV30	14.9644	7.64572	1.62596	4.70229	2.57e-06	0.000146	Bacteria	Proteobacteria	Alphaproteobacteria	Rickettsiales	Anaplasmataceae	Anaplasma			ASV1834	3.78147	4.89937	1.50812	3.24867	0.001159	0.008539	Bacteria	Verrucomicrobiota	Verrucomicrobiae	Verrucomicrobiales	Akkermansiaceae	Akkermansia
ASV2140	3.25492	-6.22387	1.76568	-3.52491	0.000424	0.002076	Bacteria	Verrucomicrobiota	Verrucomicrobiae	Verrucomicrobiales	Akkermansiaceae	Akkermansia			ASV36	14.7878	7.63061	1.16935	6.52549	6.78e-11	1.93e-08	Bacteria	Proteobacteria	Alphaproteobacteria	Rickettsiales	Anaplasmataceae	Anaplasma			ASV1294	3.56272	4.80976	1.18882	4.04583	5.21e-05	0.000566	Bacteria	Verrucomicrobiota	Verrucomicrobiae	Verrucomicrobiales	Akkermansiaceae	Akkermansia
ASV1270	2.94165	-6.22671	1.57259	-3.95953	7.51e-05	0.000504	Bacteria	Verrucomicrobiota	Verrucomicrobiae	Verrucomicrobiales	Akkermansiaceae	Akkermansia			ASV39	13.9406	7.54369	1.61352	4.6753	2.94e-06	0.000151	Bacteria	Proteobacteria	Alphaproteobacteria	Rickettsiales	Anaplasmataceae	Anaplasma			ASV1106	4.85319	6.02022	1.6961	3.54945	0.000386	0.003417	Bacteria	Bacteroidota	Bacteroidia	Bacteroidales	Rikenellaceae	Alistipes
ASV1612	3.10911	-6.30701	1.94884	-3.23629	0.001211	0.00493	Bacteria	Verrucomicrobiota	Verrucomicrobiae	Verrucomicrobiales	Akkermansiaceae	Akkermansia			ASV40	13.5745	7.50542	1.61403	4.65012	3.32e-06	0.000157	Bacteria	Proteobacteria	Alphaproteobacteria	Rickettsiales	Anaplasmataceae	Anaplasma			ASV1772	3.43007	5.52099	1.55327	3.55442	0.000379	0.003382	Bacteria	Bacteroidota	Bacteroidia	Bacteroidales	Rikenellaceae	Alistipes
ASV1585	3.12114	-6.31301	1.96689	-3.20964	0.001329	0.005316	Bacteria	Verrucomicrobiota	Verrucomicrobiae	Verrucomicrobiales	Akkermansiaceae	Akkermansia			ASV41	13.2167	7.46709	1.62498	4.59518	4.32e-06	0.000185	Bacteria	Proteobacteria	Alphaproteobacteria	Rickettsiales	Anaplasmataceae	Anaplasma			ASV2784	3.03818	5.34544	1.577	3.38963	0.0007	0.005604	Bacteria	Bacteroidota	Bacteroidia	Bacteroidales	Bacteroidaceae	Bacteroides
ASV709	6.30613	-6.33626	1.93274	-3.27839	0.001044	0.004343	Bacteria	Verrucomicrobiota	Verrucomicrobiae	Verrucomicrobiales	Akkermansiaceae	Akkermansia			ASV46	12.7676	7.41761	1.16643	6.35923	2.03e-10	4.33e-08	Bacteria	Proteobacteria	Alphaproteobacteria	Rickettsiales	Anaplasmataceae	Anaplasma			ASV2715	2.61443	4.34626	1.17291	3.70552	0.000211	0.002008	Bacteria	Bacteroidota	Bacteroidia	Bacteroidales	Bacteroidaceae	Bacteroides
ASV1598	3.73903	-6.34934	1.84178	-3.44739	0.000566	0.002615	Bacteria	Verrucomicrobiota	Verrucomicrobiae	Verrucomicrobiales	Akkermansiaceae	Akkermansia			ASV51	12.3761	7.37319	1.20479	6.11988	9.36e-10	1.33e-07	Bacteria	Proteobacteria	Alphaproteobacteria	Rickettsiales	Anaplasmataceae	Anaplasma			ASV2466	2.58288	4.32987	1.23211	3.5142	0.000441	0.00387	Bacteria	Bacteroidota	Bacteroidia	Bacteroidales	Bacteroidaceae	Bacteroides
ASV2082	3.52569	-6.35116	1.72845	-3.67448	0.000238	0.001309	Bacteria	Verrucomicrobiota	Verrucomicrobiae	Verrucomicrobiales	Akkermansiaceae	Akkermansia			ASV60	12.1284	7.34285	1.5899	4.61843	3.87e-06	0.000174	Bacteria	Proteobacteria	Alphaproteobacteria	Rickettsiales	Anaplasmataceae	Anaplasma			ASV457	8.89727	6.89508	1.38812	4.96721	6.79e-07	1.1e-05	Bacteria	Patescibacteria	Saccharimonadia	Saccharimonadales	Saccharimonadaceae	Candidatus_Saccharimonas
ASV1483	3.22681	-6.36055	1.93215	-3.29196	0.000995	0.004173	Bacteria	Verrucomicrobiota	Verrucomicrobiae	Verrucomicrobiales	Akkermansiaceae	Akkermansia			ASV59	11.9949	7.32722	1.62565	4.50726	6.57e-06	0.000244	Bacteria	Proteobacteria	Alphaproteobacteria	Rickettsiales	Anaplasmataceae	Anaplasma			ASV814	6.24632	6.38442	1.78109	3.58456	0.000338	0.003056	Bacteria	Patescibacteria	Saccharimonadia	Saccharimonadales	Saccharimonadaceae	Candidatus_Saccharimonas
ASV1630	3.56332	-6.39085	1.66516	-3.83798	0.000124	0.000767	Bacteria	Verrucomicrobiota	Verrucomicrobiae	Verrucomicrobiales	Akkermansiaceae	Akkermansia			ASV62	11.6828	7.28883	1.61666	4.50858	6.53e-06	0.000244	Bacteria	Proteobacteria	Alphaproteobacteria	Rickettsiales	Anaplasmataceae	Anaplasma			ASV1251	4.50123	5.91221	1.14417	5.16724	2.38e-07	4.44e-06	Bacteria	Patescibacteria	Saccharimonadia	Saccharimonadales	Saccharimonadaceae	Candidatus_Saccharimonas
ASV1487	3.68934	-6.39894	1.82556	-3.5052	0.000456	0.002206	Bacteria	Verrucomicrobiota	Verrucomicrobiae	Verrucomicrobiales	Akkermansiaceae	Akkermansia			ASV58	11.6757	7.28813	1.60989	4.52709	5.98e-06	0.000243	Bacteria	Proteobacteria	Alphaproteobacteria	Rickettsiales	Anaplasmataceae	Anaplasma			ASV813	4.47867	5.90496	1.60412	3.68111	0.000232	0.00218	Bacteria	Patescibacteria	Saccharimonadia	Saccharimonadales	Saccharimonadaceae	Candidatus_Saccharimonas
ASV1594	3.8681	-6.4062	1.80901	-3.54127	0.000398	0.001978	Bacteria	Verrucomicrobiota	Verrucomicrobiae	Verrucomicrobiales	Akkermansiaceae	Akkermansia			ASV70	10.6877	7.16095	1.62398	4.40951	1.04e-05	0.000339	Bacteria	Proteobacteria	Alphaproteobacteria	Rickettsiales	Anaplasmataceae	Anaplasma			ASV937	4.41917	5.88702	1.25817	4.67903	2.88e-06	4.1e-05	Bacteria	Patescibacteria	Saccharimonadia	Saccharimonadales	Saccharimonadaceae	Candidatus_Saccharimonas
ASV1513	3.68587	-6.42041	1.66921	-3.84638	0.00012	0.000749	Bacteria	Verrucomicrobiota	Verrucomicrobiae	Verrucomicrobiales	Akkermansiaceae	Akkermansia			ASV71	10.6156	7.15174	1.18793	6.02034	1.74e-09	2.12e-07	Bacteria	Proteobacteria	Alphaproteobacteria	Rickettsiales	Anaplasmataceae	Anaplasma			ASV869	4.29368	5.84474	1.57116	3.72002	0.000199	0.001933	Bacteria	Patescibacteria	Saccharimonadia	Saccharimonadales	Saccharimonadaceae	Candidatus_Saccharimonas
ASV1294	3.56272	-6.46004	1.18882	-5.43401	5.51e-08	9.26e-07	Bacteria	Verrucomicrobiota	Verrucomicrobiae	Verrucomicrobiales	Akkermansiaceae	Akkermansia			ASV66	10.5412	7.14102	1.6323	4.37483	1.22e-05	0.000346	Bacteria	Proteobacteria	Alphaproteobacteria	Rickettsiales	Anaplasmataceae	Anaplasma			ASV1228	3.9884	5.73874	1.57344	3.64726	0.000265	0.002431	Bacteria	Patescibacteria	Saccharimonadia	Saccharimonadales	Saccharimonadaceae	Candidatus_Saccharimonas
ASV1341	3.57415	-6.50752	1.58902	-4.09531	4.22e-05	0.000319	Bacteria	Verrucomicrobiota	Verrucomicrobiae	Verrucomicrobiales	Akkermansiaceae	Akkermansia			ASV61	10.4749	7.13229	1.6232	4.39396	1.11e-05	0.000339	Bacteria	Proteobacteria	Alphaproteobacteria	Rickettsiales	Anaplasmataceae	Anaplasma			ASV1275	3.88406	5.70053	1.54696	3.685	0.000229	0.002157	Bacteria	Patescibacteria	Saccharimonadia	Saccharimonadales	Saccharimonadaceae	Candidatus_Saccharimonas
ASV1076	3.95586	-6.51077	1.71971	-3.78597	0.000153	0.000922	Bacteria	Verrucomicrobiota	Verrucomicrobiae	Verrucomicrobiales	Akkermansiaceae	Akkermansia			ASV72	10.3756	7.1184	1.61908	4.39658	1.1e-05	0.000339	Bacteria	Proteobacteria	Alphaproteobacteria	Rickettsiales	Anaplasmataceae	Anaplasma			ASV1415	3.7894	5.66482	1.61358	3.51071	0.000447	0.003887	Bacteria	Patescibacteria	Saccharimonadia	Saccharimonadales	Saccharimonadaceae	Candidatus_Saccharimonas
ASV1343	3.86188	-6.53725	1.59372	-4.10188	4.1e-05	0.000314	Bacteria	Verrucomicrobiota	Verrucomicrobiae	Verrucomicrobiales	Akkermansiaceae	Akkermansia			ASV77	10.2001	7.0946	1.15457	6.14479	8.01e-10	1.33e-07	Bacteria	Proteobacteria	Alphaproteobacteria	Rickettsiales	Anaplasmataceae	Anaplasma			ASV1418	3.57488	5.58006	1.6492	3.38349	0.000716	0.005709	Bacteria	Patescibacteria	Saccharimonadia	Saccharimonadales	Saccharimonadaceae	Candidatus_Saccharimonas
ASV1834	3.78147	-6.54965	1.50811	-4.34295	1.41e-05	0.000126	Bacteria	Verrucomicrobiota	Verrucomicrobiae	Verrucomicrobiales	Akkermansiaceae	Akkermansia			ASV73	10.1651	7.08872	1.61045	4.4017	1.07e-05	0.000339	Bacteria	Proteobacteria	Alphaproteobacteria	Rickettsiales	Anaplasmataceae	Anaplasma			ASV986	3.4884	5.54525	1.62455	3.4134	0.000642	0.005242	Bacteria	Patescibacteria	Saccharimonadia	Saccharimonadales	Saccharimonadaceae	Candidatus_Saccharimonas
ASV1507	3.77051	-6.58435	1.58345	-4.15822	3.21e-05	0.000255	Bacteria	Verrucomicrobiota	Verrucomicrobiae	Verrucomicrobiales	Akkermansiaceae	Akkermansia			ASV76	10.1088	7.08096	1.60121	4.42226	9.77e-06	0.000339	Bacteria	Proteobacteria	Alphaproteobacteria	Rickettsiales	Anaplasmataceae	Anaplasma			ASV1629	3.25505	5.4456	1.58243	3.44129	0.000579	0.004788	Bacteria	Patescibacteria	Saccharimonadia	Saccharimonadales	Saccharimonadaceae	Candidatus_Saccharimonas
ASV1113	4.50193	-6.63781	1.8319	-3.62345	0.000291	0.001542	Bacteria	Verrucomicrobiota	Verrucomicrobiae	Verrucomicrobiales	Akkermansiaceae	Akkermansia			ASV85	9.54394	6.99748	1.59675	4.38233	1.17e-05	0.000346	Bacteria	Proteobacteria	Alphaproteobacteria	Rickettsiales	Anaplasmataceae	Anaplasma			ASV1486	3.08119	5.3659	1.55354	3.45398	0.000552	0.004587	Bacteria	Patescibacteria	Saccharimonadia	Saccharimonadales	Saccharimonadaceae	Candidatus_Saccharimonas
ASV1325	4.2698	-6.65198	1.68298	-3.95249	7.73e-05	0.000516	Bacteria	Verrucomicrobiota	Verrucomicrobiae	Verrucomicrobiales	Akkermansiaceae	Akkermansia			ASV82	9.15766	6.93847	1.61458	4.29738	1.73e-05	0.000476	Bacteria	Proteobacteria	Alphaproteobacteria	Rickettsiales	Anaplasmataceae	Anaplasma			ASV1467	3.03416	5.34454	1.5758	3.39165	0.000695	0.005586	Bacteria	Patescibacteria	Saccharimonadia	Saccharimonadales	Saccharimonadaceae	Candidatus_Saccharimonas
ASV1201	4.49611	-6.65648	1.85941	-3.57989	0.000344	0.001771	Bacteria	Verrucomicrobiota	Verrucomicrobiae	Verrucomicrobiales	Akkermansiaceae	Akkermansia			ASV97	8.98354	6.91124	1.18008	5.85658	4.72e-09	5.04e-07	Bacteria	Proteobacteria	Alphaproteobacteria	Rickettsiales	Anaplasmataceae	Anaplasma			ASV2003	3.03132	5.34239	1.66986	3.1993	0.001378	0.009858	Bacteria	Patescibacteria	Saccharimonadia	Saccharimonadales	Saccharimonadaceae	Candidatus_Saccharimonas
ASV798	6.61966	-6.68848	1.95087	-3.42846	0.000607	0.002754	Bacteria	Verrucomicrobiota	Verrucomicrobiae	Verrucomicrobiales	Akkermansiaceae	Akkermansia			ASV96	8.89936	6.89701	1.22551	5.62786	1.82e-08	1.73e-06	Bacteria	Proteobacteria	Alphaproteobacteria	Rickettsiales	Anaplasmataceae	Anaplasma			ASV1701	2.89092	5.27349	1.58562	3.32582	0.000882	0.006816	Bacteria	Patescibacteria	Saccharimonadia	Saccharimonadales	Saccharimonadaceae	Candidatus_Saccharimonas
ASV1203	4.43684	-6.69314	1.83635	-3.64481	0.000268	0.001429	Bacteria	Verrucomicrobiota	Verrucomicrobiae	Verrucomicrobiales	Akkermansiaceae	Akkermansia			ASV95	8.42798	6.81839	1.5969	4.26976	1.96e-05	0.000522	Bacteria	Proteobacteria	Alphaproteobacteria	Rickettsiales	Anaplasmataceae	Anaplasma			ASV2712	2.83527	5.24654	1.60847	3.26182	0.001107	0.008243	Bacteria	Patescibacteria	Saccharimonadia	Saccharimonadales	Saccharimonadaceae	Candidatus_Saccharimonas
ASV1347	4.59098	-6.7287	1.7839	-3.77191	0.000162	0.000961	Bacteria	Verrucomicrobiota	Verrucomicrobiae	Verrucomicrobiales	Akkermansiaceae	Akkermansia			ASV88	8.34567	6.80431	1.61639	4.20958	2.56e-05	0.000643	Bacteria	Proteobacteria	Alphaproteobacteria	Rickettsiales	Anaplasmataceae	Anaplasma			ASV1824	2.79125	5.22388	1.56509	3.33775	0.000845	0.006657	Bacteria	Patescibacteria	Saccharimonadia	Saccharimonadales	Saccharimonadaceae	Candidatus_Saccharimonas
ASV1202	4.4998	-6.73478	1.7654	-3.81488	0.000136	0.00083	Bacteria	Verrucomicrobiota	Verrucomicrobiae	Verrucomicrobiales	Akkermansiaceae	Akkermansia			ASV103	8.27895	6.79276	1.60398	4.23494	2.29e-05	0.000592	Bacteria	Proteobacteria	Alphaproteobacteria	Rickettsiales	Anaplasmataceae	Anaplasma			ASV573	4.59636	5.18689	1.1074	4.68385	2.82e-06	4.03e-05	Bacteria	Patescibacteria	Saccharimonadia	Saccharimonadales	Saccharimonadaceae	Candidatus_Saccharimonas
ASV1445	4.59592	-6.74809	1.46772	-4.59766	4.27e-06	4.57e-05	Bacteria	Verrucomicrobiota	Verrucomicrobiae	Verrucomicrobiales	Akkermansiaceae	Akkermansia			ASV100	7.84568	6.71499	1.62289	4.13767	3.51e-05	0.000813	Bacteria	Proteobacteria	Alphaproteobacteria	Rickettsiales	Anaplasmataceae	Anaplasma			ASV742	2.87143	4.87288	1.40437	3.4698	0.000521	0.004387	Bacteria	Patescibacteria	Saccharimonadia	Saccharimonadales	Saccharimonadaceae	Candidatus_Saccharimonas
ASV692	4.22833	-6.75061	1.92302	-3.51043	0.000447	0.002175	Bacteria	Verrucomicrobiota	Verrucomicrobiae	Verrucomicrobiales	Akkermansiaceae	Akkermansia			ASV105	7.81906	6.70932	1.60046	4.19212	2.76e-05	0.000674	Bacteria	Proteobacteria	Alphaproteobacteria	Rickettsiales	Anaplasmataceae	Anaplasma			ASV562	6.96927	6.54334	1.1269	5.80648	6.38e-09	2.3e-07	Bacteria	Firmicutes	Clostridia	Christensenellales	Christensenellaceae	Christensenellaceae_R-7_group
ASV1326	4.47599	-6.7633	1.60416	-4.2161	2.49e-05	0.000205	Bacteria	Verrucomicrobiota	Verrucomicrobiae	Verrucomicrobiales	Akkermansiaceae	Akkermansia			ASV106	7.70226	6.68874	1.62105	4.12616	3.69e-05	0.000813	Bacteria	Proteobacteria	Alphaproteobacteria	Rickettsiales	Anaplasmataceae	Anaplasma			ASV672	6.91516	6.53158	1.61368	4.04763	5.17e-05	0.000564	Bacteria	Firmicutes	Clostridia	Christensenellales	Christensenellaceae	Christensenellaceae_R-7_group
ASV1145	4.5384	-6.76571	1.62274	-4.16931	3.06e-05	0.000245	Bacteria	Verrucomicrobiota	Verrucomicrobiae	Verrucomicrobiales	Akkermansiaceae	Akkermansia			ASV102	7.44244	6.63963	1.61123	4.12085	3.77e-05	0.000813	Bacteria	Proteobacteria	Alphaproteobacteria	Rickettsiales	Anaplasmataceae	Anaplasma			ASV732	6.45141	6.43228	1.14468	5.61927	1.92e-08	5.53e-07	Bacteria	Firmicutes	Clostridia	Christensenellales	Christensenellaceae	Christensenellaceae_R-7_group
ASV1114	4.81792	-6.78713	1.632	-4.15878	3.2e-05	0.000255	Bacteria	Verrucomicrobiota	Verrucomicrobiae	Verrucomicrobiales	Akkermansiaceae	Akkermansia			ASV107	7.39924	6.62947	1.6096	4.1187	3.81e-05	0.000813	Bacteria	Proteobacteria	Alphaproteobacteria	Rickettsiales	Anaplasmataceae	Anaplasma			ASV909	5.50145	6.20191	1.17531	5.27682	1.31e-07	2.65e-06	Bacteria	Firmicutes	Clostridia	Christensenellales	Christensenellaceae	Christensenellaceae_R-7_group
ASV1046	4.68415	-6.79571	1.40782	-4.82711	1.39e-06	1.73e-05	Bacteria	Verrucomicrobiota	Verrucomicrobiae	Verrucomicrobiales	Akkermansiaceae	Akkermansia			ASV138	6.81409	6.51117	1.57863	4.12457	3.71e-05	0.000813	Bacteria	Proteobacteria	Alphaproteobacteria	Rickettsiales	Anaplasmataceae	Anaplasma			ASV1089	5.03253	6.07318	1.10809	5.48078	4.23e-08	1.03e-06	Bacteria	Firmicutes	Clostridia	Christensenellales	Christensenellaceae	Christensenellaceae_R-7_group
ASV910	5.07046	-6.81706	1.66455	-4.09543	4.21e-05	0.000319	Bacteria	Verrucomicrobiota	Verrucomicrobiae	Verrucomicrobiales	Akkermansiaceae	Akkermansia			ASV134	6.7161	6.4897	1.61537	4.01746	5.88e-05	0.001216	Bacteria	Proteobacteria	Alphaproteobacteria	Rickettsiales	Anaplasmataceae	Anaplasma			ASV1226	4.39126	5.87741	1.16915	5.02707	4.98e-07	8.38e-06	Bacteria	Firmicutes	Clostridia	Christensenellales	Christensenellaceae	Christensenellaceae_R-7_group
ASV922	5.41008	-6.83871	1.89827	-3.60261	0.000315	0.001647	Bacteria	Verrucomicrobiota	Verrucomicrobiae	Verrucomicrobiales	Akkermansiaceae	Akkermansia			ASV126	6.64294	6.47512	1.61555	4.00801	6.12e-05	0.001216	Bacteria	Proteobacteria	Alphaproteobacteria	Rickettsiales	Anaplasmataceae	Anaplasma			ASV1505	3.8089	5.67076	1.56968	3.61268	0.000303	0.002767	Bacteria	Firmicutes	Clostridia	Christensenellales	Christensenellaceae	Christensenellaceae_R-7_group
ASV1018	5.14285	-6.85757	1.64298	-4.17385	2.99e-05	0.000242	Bacteria	Verrucomicrobiota	Verrucomicrobiae	Verrucomicrobiales	Akkermansiaceae	Akkermansia			ASV131	6.42458	6.42696	1.60217	4.01141	6.04e-05	0.001216	Bacteria	Proteobacteria	Alphaproteobacteria	Rickettsiales	Anaplasmataceae	Anaplasma			ASV678	6.95094	6.53995	1.97887	3.3049	0.00095	0.007262	Bacteria	Firmicutes	Clostridia	Clostridiales	Clostridiaceae	Clostridium_sensu_stricto_1
ASV1042	4.56243	-6.85995	1.57098	-4.36668	1.26e-05	0.000115	Bacteria	Verrucomicrobiota	Verrucomicrobiae	Verrucomicrobiales	Akkermansiaceae	Akkermansia			ASV110	6.34317	6.40967	1.6242	3.94637	7.93e-05	0.001506	Bacteria	Proteobacteria	Alphaproteobacteria	Rickettsiales	Anaplasmataceae	Anaplasma			ASV795	5.60344	6.22819	1.91533	3.25176	0.001147	0.008509	Bacteria	Firmicutes	Clostridia	Clostridiales	Clostridiaceae	Clostridium_sensu_stricto_1
ASV1034	4.83246	-6.86205	1.69764	-4.04211	5.3e-05	0.000379	Bacteria	Verrucomicrobiota	Verrucomicrobiae	Verrucomicrobiales	Akkermansiaceae	Akkermansia			ASV143	6.14067	6.36148	1.63841	3.88273	0.000103	0.001877	Bacteria	Proteobacteria	Alphaproteobacteria	Rickettsiales	Anaplasmataceae	Anaplasma			ASV496	6.72066	6.48967	1.20692	5.37706	7.57e-08	1.63e-06	Bacteria	Bacteroidota	Bacteroidia	Bacteroidales	Rikenellaceae	dgA-11_gut_group
ASV1159	4.61255	-6.87621	1.15192	-5.96934	2.38e-09	5.19e-08	Bacteria	Verrucomicrobiota	Verrucomicrobiae	Verrucomicrobiales	Akkermansiaceae	Akkermansia			ASV174	6.09957	6.35071	1.59527	3.98097	6.86e-05	0.001332	Bacteria	Proteobacteria	Alphaproteobacteria	Rickettsiales	Anaplasmataceae	Anaplasma			ASV641	6.26368	6.38801	1.17145	5.45308	4.95e-08	1.15e-06	Bacteria	Bacteroidota	Bacteroidia	Bacteroidales	Rikenellaceae	dgA-11_gut_group
ASV959	4.95425	-6.88235	1.68159	-4.09275	4.26e-05	0.00032	Bacteria	Verrucomicrobiota	Verrucomicrobiae	Verrucomicrobiales	Akkermansiaceae	Akkermansia			ASV147	5.91877	6.30912	1.62258	3.88834	0.000101	0.001874	Bacteria	Proteobacteria	Alphaproteobacteria	Rickettsiales	Anaplasmataceae	Anaplasma			ASV627	6.12837	6.35654	1.10477	5.75371	8.73e-09	2.99e-07	Bacteria	Bacteroidota	Bacteroidia	Bacteroidales	Rikenellaceae	dgA-11_gut_group
ASV802	5.89942	-6.8979	1.58896	-4.34113	1.42e-05	0.000127	Bacteria	Verrucomicrobiota	Verrucomicrobiae	Verrucomicrobiales	Akkermansiaceae	Akkermansia			ASV220	5.02919	6.07122	1.62292	3.74093	0.000183	0.003262	Bacteria	Proteobacteria	Alphaproteobacteria	Rickettsiales	Anaplasmataceae	Anaplasma			ASV646	5.91847	6.3063	1.15872	5.44248	5.25e-08	1.19e-06	Bacteria	Bacteroidota	Bacteroidia	Bacteroidales	Rikenellaceae	dgA-11_gut_group
ASV991	5.20655	-6.92738	1.78182	-3.88781	0.000101	0.000644	Bacteria	Verrucomicrobiota	Verrucomicrobiae	Verrucomicrobiales	Akkermansiaceae	Akkermansia			ASV245	4.23671	5.82736	1.56245	3.72963	0.000192	0.003342	Bacteria	Proteobacteria	Alphaproteobacteria	Rickettsiales	Anaplasmataceae	Anaplasma			ASV637	5.77566	6.2711	1.22843	5.10496	3.31e-07	5.91e-06	Bacteria	Bacteroidota	Bacteroidia	Bacteroidales	Rikenellaceae	dgA-11_gut_group
ASV1095	5.26197	-6.94335	1.45457	-4.77347	1.81e-06	2.18e-05	Bacteria	Verrucomicrobiota	Verrucomicrobiae	Verrucomicrobiales	Akkermansiaceae	Akkermansia			ASV210	4.03949	5.75822	1.6565	3.47614	0.000509	0.008354	Bacteria	Proteobacteria	Alphaproteobacteria	Rickettsiales	Anaplasmataceae	Anaplasma			ASV680	5.4373	6.18443	1.13368	5.4552	4.89e-08	1.15e-06	Bacteria	Bacteroidota	Bacteroidia	Bacteroidales	Rikenellaceae	dgA-11_gut_group
ASV581	7.60084	-6.9537	1.89272	-3.67392	0.000239	0.001309	Bacteria	Verrucomicrobiota	Verrucomicrobiae	Verrucomicrobiales	Akkermansiaceae	Akkermansia			ASV889	6.37738	-6.47241	1.77168	-3.65327	0.000259	0.004422	Bacteria	Bacteroidota	Bacteroidia	Bacteroidales	Prevotellaceae	Prevotellaceae_UCG-004			ASV974	4.65366	5.96036	1.15331	5.16803	2.37e-07	4.44e-06	Bacteria	Bacteroidota	Bacteroidia	Bacteroidales	Rikenellaceae	dgA-11_gut_group
ASV923	5.40902	-6.97057	1.49625	-4.65869	3.18e-06	3.54e-05	Bacteria	Verrucomicrobiota	Verrucomicrobiae	Verrucomicrobiales	Akkermansiaceae	Akkermansia			ASV283	10.5998	-5.74808	1.63372	-3.51839	0.000434	0.00727	Bacteria	Firmicutes	Bacilli	Erysipelotrichales	Erysipelotrichaceae	Turicibacter			ASV1130	4.09262	5.77355	1.23115	4.68957	2.74e-06	3.95e-05	Bacteria	Bacteroidota	Bacteroidia	Bacteroidales	Rikenellaceae	dgA-11_gut_group
ASV992	5.27345	-6.97927	1.4229	-4.90496	9.34e-07	1.21e-05	Bacteria	Verrucomicrobiota	Verrucomicrobiae	Verrucomicrobiales	Akkermansiaceae	Akkermansia																		ASV1143	4.02637	5.75115	1.23333	4.66312	3.11e-06	4.34e-05	Bacteria	Bacteroidota	Bacteroidia	Bacteroidales	Rikenellaceae	dgA-11_gut_group
ASV870	5.43243	-6.97942	1.56292	-4.46564	7.98e-06	7.72e-05	Bacteria	Verrucomicrobiota	Verrucomicrobiae	Verrucomicrobiales	Akkermansiaceae	Akkermansia																		ASV437	8.74217	6.87052	1.58159	4.34407	1.4e-05	0.000167	Bacteria	Firmicutes	Clostridia	Monoglobales	Monoglobaceae	Monoglobus
ASV828	5.43336	-7.00905	1.42086	-4.93298	8.1e-07	1.08e-05	Bacteria	Verrucomicrobiota	Verrucomicrobiae	Verrucomicrobiales	Akkermansiaceae	Akkermansia																		ASV485	8.69838	6.86315	1.94762	3.52386	0.000425	0.003748	Bacteria	Firmicutes	Clostridia	Monoglobales	Monoglobaceae	Monoglobus
ASV708	5.9226	-7.06067	1.60736	-4.39273	1.12e-05	0.000105	Bacteria	Verrucomicrobiota	Verrucomicrobiae	Verrucomicrobiales	Akkermansiaceae	Akkermansia																		ASV655	7.04416	6.55869	1.27803	5.13186	2.87e-07	5.17e-06	Bacteria	Firmicutes	Clostridia	Monoglobales	Monoglobaceae	Monoglobus
ASV647	6.56371	-7.0839	2.28921	-3.09448	0.001972	0.007369	Bacteria	Verrucomicrobiota	Verrucomicrobiae	Verrucomicrobiales	Akkermansiaceae	Akkermansia																		ASV849	6.95076	6.53904	1.26724	5.16005	2.47e-07	4.53e-06	Bacteria	Firmicutes	Clostridia	Monoglobales	Monoglobaceae	Monoglobus
ASV925	5.66751	-7.09007	1.49638	-4.73814	2.16e-06	2.52e-05	Bacteria	Verrucomicrobiota	Verrucomicrobiae	Verrucomicrobiales	Akkermansiaceae	Akkermansia																		ASV598	6.32838	6.40347	1.56174	4.10022	4.13e-05	0.000463	Bacteria	Firmicutes	Clostridia	Monoglobales	Monoglobaceae	Monoglobus
ASV686	6.22792	-7.10896	1.89	-3.76136	0.000169	0.000991	Bacteria	Verrucomicrobiota	Verrucomicrobiae	Verrucomicrobiales	Akkermansiaceae	Akkermansia																		ASV871	5.9969	6.32586	1.24294	5.08943	3.59e-07	6.3e-06	Bacteria	Firmicutes	Clostridia	Monoglobales	Monoglobaceae	Monoglobus
ASV595	5.56241	-7.11837	1.1042	-6.44662	1.14e-10	3.82e-09	Bacteria	Verrucomicrobiota	Verrucomicrobiae	Verrucomicrobiales	Akkermansiaceae	Akkermansia																		ASV873	5.58509	6.22394	1.53218	4.06213	4.86e-05	0.000539	Bacteria	Firmicutes	Clostridia	Monoglobales	Monoglobaceae	Monoglobus
ASV763	5.90148	-7.1234	1.78613	-3.98818	6.66e-05	0.000463	Bacteria	Verrucomicrobiota	Verrucomicrobiae	Verrucomicrobiales	Akkermansiaceae	Akkermansia																		ASV696	5.5564	6.21602	1.51867	4.09306	4.26e-05	0.000475	Bacteria	Firmicutes	Clostridia	Monoglobales	Monoglobaceae	Monoglobus
ASV780	6.06572	-7.12373	1.84909	-3.85256	0.000117	0.000735	Bacteria	Verrucomicrobiota	Verrucomicrobiae	Verrucomicrobiales	Akkermansiaceae	Akkermansia																		ASV602	5.26114	6.13779	1.10028	5.57839	2.43e-08	6.45e-07	Bacteria	Firmicutes	Clostridia	Monoglobales	Monoglobaceae	Monoglobus
ASV851	5.82858	-7.13306	1.41289	-5.04857	4.45e-07	6.26e-06	Bacteria	Verrucomicrobiota	Verrucomicrobiae	Verrucomicrobiales	Akkermansiaceae	Akkermansia																		ASV848	4.66677	5.9653	1.55909	3.82614	0.00013	0.001333	Bacteria	Firmicutes	Clostridia	Monoglobales	Monoglobaceae	Monoglobus
ASV977	5.71561	-7.14437	1.23938	-5.76445	8.19e-09	1.58e-07	Bacteria	Verrucomicrobiota	Verrucomicrobiae	Verrucomicrobiales	Akkermansiaceae	Akkermansia																		ASV1092	4.59001	5.94025	1.59542	3.72332	0.000197	0.001919	Bacteria	Firmicutes	Clostridia	Monoglobales	Monoglobaceae	Monoglobus
ASV574	6.32335	-7.14824	1.85013	-3.86365	0.000112	0.000705	Bacteria	Verrucomicrobiota	Verrucomicrobiae	Verrucomicrobiales	Akkermansiaceae	Akkermansia																		ASV1510	4.48825	5.90814	1.14158	5.17539	2.27e-07	4.33e-06	Bacteria	Firmicutes	Clostridia	Monoglobales	Monoglobaceae	Monoglobus
ASV757	6.67226	-7.17496	1.47665	-4.85896	1.18e-06	1.5e-05	Bacteria	Verrucomicrobiota	Verrucomicrobiae	Verrucomicrobiales	Akkermansiaceae	Akkermansia																		ASV975	4.30848	5.84943	1.54809	3.77849	0.000158	0.001584	Bacteria	Firmicutes	Clostridia	Monoglobales	Monoglobaceae	Monoglobus
ASV503	7.49396	-7.18654	1.58194	-4.54285	5.55e-06	5.65e-05	Bacteria	Verrucomicrobiota	Verrucomicrobiae	Verrucomicrobiales	Akkermansiaceae	Akkermansia																		ASV1141	4.13608	5.78981	1.15156	5.02781	4.96e-07	8.38e-06	Bacteria	Firmicutes	Clostridia	Monoglobales	Monoglobaceae	Monoglobus
ASV789	6.3036	-7.19831	1.55444	-4.63081	3.64e-06	3.96e-05	Bacteria	Verrucomicrobiota	Verrucomicrobiae	Verrucomicrobiales	Akkermansiaceae	Akkermansia																		ASV1344	4.00231	5.743	1.54517	3.71674	0.000202	0.001939	Bacteria	Firmicutes	Clostridia	Monoglobales	Monoglobaceae	Monoglobus
ASV583	5.77457	-7.20124	1.13916	-6.32152	2.59e-10	7.45e-09	Bacteria	Verrucomicrobiota	Verrucomicrobiae	Verrucomicrobiales	Akkermansiaceae	Akkermansia																		ASV249	7.38415	5.5024	1.14325	4.81295	1.49e-06	2.22e-05	Bacteria	Firmicutes	Clostridia	Monoglobales	Monoglobaceae	Monoglobus
ASV716	6.67733	-7.2112	1.71521	-4.20427	2.62e-05	0.000214	Bacteria	Verrucomicrobiota	Verrucomicrobiae	Verrucomicrobiales	Akkermansiaceae	Akkermansia																		ASV1542	3.32936	5.47785	1.56235	3.50615	0.000455	0.003921	Bacteria	Firmicutes	Clostridia	Monoglobales	Monoglobaceae	Monoglobus
ASV715	6.63658	-7.21407	1.69776	-4.24917	2.15e-05	0.000182	Bacteria	Verrucomicrobiota	Verrucomicrobiae	Verrucomicrobiales	Akkermansiaceae	Akkermansia																		ASV545	4.40878	5.12587	1.06937	4.79333	1.64e-06	2.43e-05	Bacteria	Firmicutes	Clostridia	Monoglobales	Monoglobaceae	Monoglobus
ASV565	5.84076	-7.21739	1.91094	-3.77687	0.000159	0.000947	Bacteria	Verrucomicrobiota	Verrucomicrobiae	Verrucomicrobiales	Akkermansiaceae	Akkermansia																		ASV151	20.1309	8.07371	1.2111	6.66643	2.62e-11	2.12e-09	Bacteria	Firmicutes	Clostridia	Peptostreptococcales-Tissierellales	Peptostreptococcaceae	Paeniclostridium
ASV504	7.08464	-7.23112	1.75482	-4.12072	3.78e-05	0.000292	Bacteria	Verrucomicrobiota	Verrucomicrobiae	Verrucomicrobiales	Akkermansiaceae	Akkermansia																		ASV152	20.8123	8.04253	1.83051	4.3936	1.11e-05	0.000135	Bacteria	Firmicutes	Clostridia	Peptostreptococcales-Tissierellales	Peptostreptococcaceae	Paeniclostridium
ASV657	6.61276	-7.24768	1.58821	-4.56342	5.03e-06	5.2e-05	Bacteria	Verrucomicrobiota	Verrucomicrobiae	Verrucomicrobiales	Akkermansiaceae	Akkermansia																		ASV153	18.8816	7.98124	1.54995	5.14934	2.61e-07	4.75e-06	Bacteria	Firmicutes	Clostridia	Peptostreptococcales-Tissierellales	Peptostreptococcaceae	Paeniclostridium
ASV509	8.1422	-7.27771	2.35111	-3.09543	0.001965	0.007356	Bacteria	Verrucomicrobiota	Verrucomicrobiae	Verrucomicrobiales	Akkermansiaceae	Akkermansia																		ASV166	18.415	7.94516	1.13001	7.03107	2.05e-12	2.3e-10	Bacteria	Firmicutes	Clostridia	Peptostreptococcales-Tissierellales	Peptostreptococcaceae	Paeniclostridium
ASV552	6.75356	-7.28195	1.62572	-4.47921	7.49e-06	7.27e-05	Bacteria	Verrucomicrobiota	Verrucomicrobiae	Verrucomicrobiales	Akkermansiaceae	Akkermansia																		ASV164	18.3027	7.83426	1.87228	4.18435	2.86e-05	0.000332	Bacteria	Firmicutes	Clostridia	Peptostreptococcales-Tissierellales	Peptostreptococcaceae	Paeniclostridium
ASV604	7.12438	-7.44898	1.67277	-4.45308	8.46e-06	8.09e-05	Bacteria	Verrucomicrobiota	Verrucomicrobiae	Verrucomicrobiales	Akkermansiaceae	Akkermansia																		ASV177	16.3327	7.77194	1.5483	5.01967	5.18e-07	8.63e-06	Bacteria	Firmicutes	Clostridia	Peptostreptococcales-Tissierellales	Peptostreptococcaceae	Paeniclostridium
ASV508	7.90754	-7.4658	1.70582	-4.37666	1.21e-05	0.000111	Bacteria	Verrucomicrobiota	Verrucomicrobiae	Verrucomicrobiales	Akkermansiaceae	Akkermansia																		ASV171	15.6896	7.71405	1.17166	6.58383	4.58e-11	3.19e-09	Bacteria	Firmicutes	Clostridia	Peptostreptococcales-Tissierellales	Peptostreptococcaceae	Paeniclostridium
ASV478	7.47544	-7.47645	1.51832	-4.92417	8.47e-07	1.12e-05	Bacteria	Verrucomicrobiota	Verrucomicrobiae	Verrucomicrobiales	Akkermansiaceae	Akkermansia																		ASV208	15.3861	7.68586	1.58932	4.83594	1.33e-06	2e-05	Bacteria	Firmicutes	Clostridia	Peptostreptococcales-Tissierellales	Peptostreptococcaceae	Paeniclostridium
ASV277	14.3911	-7.59058	1.44181	-5.26464	1.4e-07	2.19e-06	Bacteria	Verrucomicrobiota	Verrucomicrobiae	Verrucomicrobiales	Akkermansiaceae	Akkermansia																		ASV189	15.2247	7.67054	1.54356	4.96938	6.72e-07	1.09e-05	Bacteria	Firmicutes	Clostridia	Peptostreptococcales-Tissierellales	Peptostreptococcaceae	Paeniclostridium
ASV388	9.89591	-7.81113	1.67254	-4.67021	3.01e-06	3.38e-05	Bacteria	Verrucomicrobiota	Verrucomicrobiae	Verrucomicrobiales	Akkermansiaceae	Akkermansia																		ASV191	15.0943	7.65823	1.54353	4.96151	6.99e-07	1.12e-05	Bacteria	Firmicutes	Clostridia	Peptostreptococcales-Tissierellales	Peptostreptococcaceae	Paeniclostridium
ASV231	17.3592	-7.87112	1.64751	-4.77758	1.77e-06	2.15e-05	Bacteria	Verrucomicrobiota	Verrucomicrobiae	Verrucomicrobiales	Akkermansiaceae	Akkermansia																		ASV222	14.9765	7.6471	1.1158	6.85345	7.21e-12	7.27e-10	Bacteria	Firmicutes	Clostridia	Peptostreptococcales-Tissierellales	Peptostreptococcaceae	Paeniclostridium
ASV345	10.3478	-7.8833	1.66836	-4.72519	2.3e-06	2.68e-05	Bacteria	Verrucomicrobiota	Verrucomicrobiae	Verrucomicrobiales	Akkermansiaceae	Akkermansia																		ASV207	14.9676	7.55631	2.02617	3.72937	0.000192	0.00189	Bacteria	Firmicutes	Clostridia	Peptostreptococcales-Tissierellales	Peptostreptococcaceae	Paeniclostridium
ASV3510	2.07158	-5.60623	1.84219	-3.04324	0.00234	0.008518	Bacteria	Bacteroidota	Bacteroidia	Bacteroidales	Rikenellaceae	Alistipes																		ASV247	13.865	7.53571	1.5224	4.94988	7.43e-07	1.17e-05	Bacteria	Firmicutes	Clostridia	Peptostreptococcales-Tissierellales	Peptostreptococcaceae	Paeniclostridium
ASV3593	1.96075	-5.64304	1.67777	-3.36341	0.00077	0.003353	Bacteria	Bacteroidota	Bacteroidia	Bacteroidales	Rikenellaceae	Alistipes																		ASV248	13.7651	7.52547	1.16875	6.43892	1.2e-10	7.59e-09	Bacteria	Firmicutes	Clostridia	Peptostreptococcales-Tissierellales	Peptostreptococcaceae	Paeniclostridium
ASV2216	2.41218	-5.77153	1.68047	-3.43448	0.000594	0.002712	Bacteria	Bacteroidota	Bacteroidia	Bacteroidales	Rikenellaceae	Alistipes																		ASV240	14.9967	7.47889	1.91933	3.89662	9.75e-05	0.001009	Bacteria	Firmicutes	Clostridia	Peptostreptococcales-Tissierellales	Peptostreptococcaceae	Paeniclostridium
ASV2848	2.62337	-5.80427	1.61863	-3.58591	0.000336	0.001734	Bacteria	Bacteroidota	Bacteroidia	Bacteroidales	Rikenellaceae	Alistipes																		ASV261	12.9542	7.43766	1.5269	4.87108	1.11e-06	1.71e-05	Bacteria	Firmicutes	Clostridia	Peptostreptococcales-Tissierellales	Peptostreptococcaceae	Paeniclostridium
ASV3064	2.66804	-5.9652	1.92373	-3.10085	0.00193	0.007233	Bacteria	Bacteroidota	Bacteroidia	Bacteroidales	Rikenellaceae	Alistipes																		ASV294	11.6337	7.28254	1.57341	4.6285	3.68e-06	5.02e-05	Bacteria	Firmicutes	Clostridia	Peptostreptococcales-Tissierellales	Peptostreptococcaceae	Paeniclostridium
ASV2084	3.27624	-6.15201	1.79774	-3.42209	0.000621	0.002804	Bacteria	Bacteroidota	Bacteroidia	Bacteroidales	Rikenellaceae	Alistipes																		ASV303	11.3856	7.25113	1.1834	6.12738	8.93e-10	4.4e-08	Bacteria	Firmicutes	Clostridia	Peptostreptococcales-Tissierellales	Peptostreptococcaceae	Paeniclostridium
ASV1898	3.20169	-6.1952	1.715	-3.61235	0.000303	0.0016	Bacteria	Bacteroidota	Bacteroidia	Bacteroidales	Rikenellaceae	Alistipes																		ASV323	11.2066	7.22877	1.21785	5.93568	2.93e-09	1.14e-07	Bacteria	Firmicutes	Clostridia	Peptostreptococcales-Tissierellales	Peptostreptococcaceae	Paeniclostridium
ASV1896	3.5784	-6.24908	2.09209	-2.987	0.002817	0.009936	Bacteria	Bacteroidota	Bacteroidia	Bacteroidales	Rikenellaceae	Alistipes																		ASV321	10.7742	7.17188	1.56392	4.58582	4.52e-06	6.04e-05	Bacteria	Firmicutes	Clostridia	Peptostreptococcales-Tissierellales	Peptostreptococcaceae	Paeniclostridium
ASV927	3.52529	-6.32585	1.74455	-3.62606	0.000288	0.00153	Bacteria	Bacteroidota	Bacteroidia	Bacteroidales	Rikenellaceae	Alistipes																		ASV351	10.3567	7.11472	1.58385	4.49205	7.05e-06	8.84e-05	Bacteria	Firmicutes	Clostridia	Peptostreptococcales-Tissierellales	Peptostreptococcaceae	Paeniclostridium
ASV1273	4.0555	-6.41682	1.63203	-3.9318	8.43e-05	0.000554	Bacteria	Bacteroidota	Bacteroidia	Bacteroidales	Rikenellaceae	Alistipes																		ASV344	10.2251	7.09631	1.5779	4.49731	6.88e-06	8.73e-05	Bacteria	Firmicutes	Clostridia	Peptostreptococcales-Tissierellales	Peptostreptococcaceae	Paeniclostridium
ASV1772	3.43007	-6.44992	1.55327	-4.15248	3.29e-05	0.000261	Bacteria	Bacteroidota	Bacteroidia	Bacteroidales	Rikenellaceae	Alistipes																		ASV407	8.91449	6.8986	1.50562	4.5819	4.61e-06	6.12e-05	Bacteria	Firmicutes	Clostridia	Peptostreptococcales-Tissierellales	Peptostreptococcaceae	Paeniclostridium
ASV950	4.31582	-6.58847	1.79619	-3.66803	0.000244	0.00133	Bacteria	Bacteroidota	Bacteroidia	Bacteroidales	Rikenellaceae	Alistipes																		ASV450	8.09589	6.75971	1.55535	4.3461	1.39e-05	0.000166	Bacteria	Firmicutes	Clostridia	Peptostreptococcales-Tissierellales	Peptostreptococcaceae	Paeniclostridium
ASV1107	3.78253	-6.58982	1.97115	-3.34313	0.000828	0.003565	Bacteria	Bacteroidota	Bacteroidia	Bacteroidales	Rikenellaceae	Alistipes																		ASV410	8.31225	6.71075	1.9376	3.46343	0.000533	0.004447	Bacteria	Firmicutes	Clostridia	Peptostreptococcales-Tissierellales	Peptostreptococcaceae	Paeniclostridium
ASV1321	4.09474	-6.6059	1.36886	-4.82584	1.39e-06	1.73e-05	Bacteria	Bacteroidota	Bacteroidia	Bacteroidales	Rikenellaceae	Alistipes																		ASV500	7.64543	6.6771	1.54421	4.32396	1.53e-05	0.000182	Bacteria	Firmicutes	Clostridia	Peptostreptococcales-Tissierellales	Peptostreptococcaceae	Paeniclostridium
ASV1064	4.52642	-6.60604	1.88446	-3.50554	0.000456	0.002206	Bacteria	Bacteroidota	Bacteroidia	Bacteroidales	Rikenellaceae	Alistipes																		ASV558	7.04331	6.42479	1.97956	3.24557	0.001172	0.008602	Bacteria	Firmicutes	Clostridia	Peptostreptococcales-Tissierellales	Peptostreptococcaceae	Paeniclostridium
ASV1088	4.39113	-6.67555	2.03531	-3.27987	0.001039	0.004334	Bacteria	Bacteroidota	Bacteroidia	Bacteroidales	Rikenellaceae	Alistipes																		ASV537	9.00376	6.91246	1.93736	3.56798	0.00036	0.003226	Bacteria	Bacteroidota	Bacteroidia	Bacteroidales	Prevotellaceae	Prevotellaceae_UCG-001
ASV1017	4.51087	-6.68031	1.78082	-3.75125	0.000176	0.00102	Bacteria	Bacteroidota	Bacteroidia	Bacteroidales	Rikenellaceae	Alistipes																		ASV1225	4.55976	5.93173	1.70575	3.47749	0.000506	0.004291	Bacteria	Bacteroidota	Bacteroidia	Bacteroidales	Prevotellaceae	Prevotellaceae_UCG-003
ASV1106	4.85319	-6.94915	1.69609	-4.09715	4.18e-05	0.000318	Bacteria	Bacteroidota	Bacteroidia	Bacteroidales	Rikenellaceae	Alistipes																		ASV1665	4.21492	5.81672	1.56482	3.71719	0.000201	0.001939	Bacteria	Bacteroidota	Bacteroidia	Bacteroidales	Prevotellaceae	Prevotellaceae_UCG-003
ASV480	6.24994	-7.08505	1.71794	-4.12414	3.72e-05	0.000289	Bacteria	Bacteroidota	Bacteroidia	Bacteroidales	Rikenellaceae	Alistipes																		ASV391	6.24692	6.35313	1.15448	5.50302	3.73e-08	9.42e-07	Bacteria	Bacteroidota	Bacteroidia	Bacteroidales	Prevotellaceae	Prevotellaceae_UCG-004
ASV13	20.5838	8.03287	1.20239	6.68077	2.38e-11	1.01e-09	Bacteria	Proteobacteria	Alphaproteobacteria	Rickettsiales	Anaplasmataceae	Anaplasma																		ASV621	6.02394	6.3329	1.10222	5.74557	9.16e-09	3.08e-07	Bacteria	Bacteroidota	Bacteroidia	Bacteroidales	Prevotellaceae	Prevotellaceae_UCG-004
ASV19	17.3592	7.78809	1.18205	6.58863	4.44e-11	1.77e-09	Bacteria	Proteobacteria	Alphaproteobacteria	Rickettsiales	Anaplasmataceae	Anaplasma																		ASV896	4.9173	6.04066	1.15446	5.23245	1.67e-07	3.31e-06	Bacteria	Bacteroidota	Bacteroidia	Bacteroidales	Prevotellaceae	Prevotellaceae_UCG-004
ASV23	17.3018	7.78226	1.61209	4.82744	1.38e-06	1.73e-05	Bacteria	Proteobacteria	Alphaproteobacteria	Rickettsiales	Anaplasmataceae	Anaplasma																		ASV868	4.7986	6.00483	1.19672	5.01772	5.23e-07	8.65e-06	Bacteria	Bacteroidota	Bacteroidia	Bacteroidales	Prevotellaceae	Prevotellaceae_UCG-004
ASV25	16.2876	7.69534	1.60221	4.80296	1.56e-06	1.93e-05	Bacteria	Proteobacteria	Alphaproteobacteria	Rickettsiales	Anaplasmataceae	Anaplasma																		ASV839	4.26891	5.83684	1.28532	4.54115	5.59e-06	7.2e-05	Bacteria	Bacteroidota	Bacteroidia	Bacteroidales	Prevotellaceae	Prevotellaceae_UCG-004
ASV26	15.5463	7.62788	1.6043	4.75465	1.99e-06	2.35e-05	Bacteria	Proteobacteria	Alphaproteobacteria	Rickettsiales	Anaplasmataceae	Anaplasma																		ASV1663	3.96729	5.72977	1.12337	5.1005	3.39e-07	6e-06	Bacteria	Bacteroidota	Bacteroidia	Bacteroidales	Prevotellaceae	Prevotellaceae_UCG-004
ASV33	15.0079	7.57721	1.60837	4.71112	2.46e-06	2.83e-05	Bacteria	Proteobacteria	Alphaproteobacteria	Rickettsiales	Anaplasmataceae	Anaplasma																		ASV1392	3.76187	5.65406	1.21263	4.66263	3.12e-06	4.34e-05	Bacteria	Bacteroidota	Bacteroidia	Bacteroidales	Prevotellaceae	Prevotellaceae_UCG-004
ASV30	14.9644	7.57289	1.62596	4.6575	3.2e-06	3.55e-05	Bacteria	Proteobacteria	Alphaproteobacteria	Rickettsiales	Anaplasmataceae	Anaplasma																		ASV1590	3.63838	5.60525	1.26855	4.41864	9.93e-06	0.000121	Bacteria	Bacteroidota	Bacteroidia	Bacteroidales	Prevotellaceae	Prevotellaceae_UCG-004
ASV36	14.7878	7.55778	1.16935	6.46321	1.03e-10	3.56e-09	Bacteria	Proteobacteria	Alphaproteobacteria	Rickettsiales	Anaplasmataceae	Anaplasma																		ASV522	6.95659	5.41473	1.16298	4.65591	3.23e-06	4.43e-05	Bacteria	Bacteroidota	Bacteroidia	Bacteroidales	Prevotellaceae	Prevotellaceae_UCG-004
ASV39	13.9406	7.47086	1.61352	4.63016	3.65e-06	3.96e-05	Bacteria	Proteobacteria	Alphaproteobacteria	Rickettsiales	Anaplasmataceae	Anaplasma																		ASV532	6.01269	5.19987	1.09529	4.74746	2.06e-06	3.03e-05	Bacteria	Bacteroidota	Bacteroidia	Bacteroidales	Prevotellaceae	Prevotellaceae_UCG-004
ASV40	13.5745	7.43259	1.61403	4.605	4.12e-06	4.43e-05	Bacteria	Proteobacteria	Alphaproteobacteria	Rickettsiales	Anaplasmataceae	Anaplasma																		ASV1220	3.76122	4.89199	1.43892	3.39976	0.000674	0.005444	Bacteria	Bacteroidota	Bacteroidia	Bacteroidales	Prevotellaceae	Prevotellaceae_UCG-004
ASV41	13.2167	7.39426	1.62498	4.55036	5.36e-06	5.5e-05	Bacteria	Proteobacteria	Alphaproteobacteria	Rickettsiales	Anaplasmataceae	Anaplasma																		ASV1194	3.56848	4.81283	1.41212	3.40824	0.000654	0.00532	Bacteria	Bacteroidota	Bacteroidia	Bacteroidales	Prevotellaceae	Prevotellaceae_UCG-004
ASV46	12.7676	7.34478	1.16643	6.29679	3.04e-10	8.55e-09	Bacteria	Proteobacteria	Alphaproteobacteria	Rickettsiales	Anaplasmataceae	Anaplasma																		ASV631	6.15842	4.79518	1.22303	3.92074	8.83e-05	0.000928	Bacteria	Bacteroidota	Bacteroidia	Bacteroidales	Prevotellaceae	Prevotellaceae_UCG-004
ASV51	12.3761	7.30036	1.20479	6.05943	1.37e-09	3.2e-08	Bacteria	Proteobacteria	Alphaproteobacteria	Rickettsiales	Anaplasmataceae	Anaplasma																		ASV1193	4.01654	4.59529	1.25581	3.65921	0.000253	0.002331	Bacteria	Bacteroidota	Bacteroidia	Bacteroidales	Prevotellaceae	Prevotellaceae_UCG-004
ASV60	12.1284	7.27002	1.5899	4.57262	4.82e-06	5e-05	Bacteria	Proteobacteria	Alphaproteobacteria	Rickettsiales	Anaplasmataceae	Anaplasma																		ASV808	5.07273	4.49601	1.28565	3.49707	0.00047	0.004039	Bacteria	Bacteroidota	Bacteroidia	Bacteroidales	Prevotellaceae	Prevotellaceae_UCG-004
ASV59	11.9949	7.25439	1.62565	4.46246	8.1e-06	7.77e-05	Bacteria	Proteobacteria	Alphaproteobacteria	Rickettsiales	Anaplasmataceae	Anaplasma																		ASV654	5.59237	4.33096	1.25015	3.46434	0.000532	0.004447	Bacteria	Bacteroidota	Bacteroidia	Bacteroidales	Prevotellaceae	Prevotellaceae_UCG-004
ASV62	11.6828	7.216	1.61666	4.46353	8.06e-06	7.76e-05	Bacteria	Proteobacteria	Alphaproteobacteria	Rickettsiales	Anaplasmataceae	Anaplasma																		ASV741	5.5924	4.32876	1.29774	3.33562	0.000851	0.006657	Bacteria	Bacteroidota	Bacteroidia	Bacteroidales	Prevotellaceae	Prevotellaceae_UCG-004
ASV58	11.6757	7.2153	1.60989	4.48185	7.4e-06	7.21e-05	Bacteria	Proteobacteria	Alphaproteobacteria	Rickettsiales	Anaplasmataceae	Anaplasma																		ASV996	4.07203	4.16365	1.28529	3.23947	0.001198	0.008693	Bacteria	Bacteroidota	Bacteroidia	Bacteroidales	Prevotellaceae	Prevotellaceae_UCG-004
ASV70	10.6877	7.08812	1.62398	4.36466	1.27e-05	0.000116	Bacteria	Proteobacteria	Alphaproteobacteria	Rickettsiales	Anaplasmataceae	Anaplasma																		ASV1176	3.91807	4.10403	1.28326	3.19812	0.001383	0.009864	Bacteria	Bacteroidota	Bacteroidia	Bacteroidales	Prevotellaceae	Prevotellaceae_UCG-004
ASV71	10.6156	7.07891	1.18793	5.95904	2.54e-09	5.48e-08	Bacteria	Proteobacteria	Alphaproteobacteria	Rickettsiales	Anaplasmataceae	Anaplasma																		ASV15	54.2482	9.48333	1.71571	5.52736	3.25e-08	8.51e-07	Bacteria	Firmicutes	Clostridia	Peptostreptococcales-Tissierellales	Peptostreptococcaceae	Romboutsia
ASV66	10.5412	7.06819	1.6323	4.33021	1.49e-05	0.000132	Bacteria	Proteobacteria	Alphaproteobacteria	Rickettsiales	Anaplasmataceae	Anaplasma																		ASV20	53.3354	9.46987	1.49318	6.34208	2.27e-10	1.24e-08	Bacteria	Firmicutes	Clostridia	Peptostreptococcales-Tissierellales	Peptostreptococcaceae	Romboutsia
ASV61	10.4749	7.05946	1.6232	4.3491	1.37e-05	0.000123	Bacteria	Proteobacteria	Alphaproteobacteria	Rickettsiales	Anaplasmataceae	Anaplasma																		ASV28	48.3105	9.31355	1.71111	5.44299	5.24e-08	1.19e-06	Bacteria	Firmicutes	Clostridia	Peptostreptococcales-Tissierellales	Peptostreptococcaceae	Romboutsia
ASV72	10.3756	7.04557	1.61908	4.3516	1.35e-05	0.000122	Bacteria	Proteobacteria	Alphaproteobacteria	Rickettsiales	Anaplasmataceae	Anaplasma																		ASV31	44.5442	9.20363	1.61155	5.71105	1.12e-08	3.65e-07	Bacteria	Firmicutes	Clostridia	Peptostreptococcales-Tissierellales	Peptostreptococcaceae	Romboutsia
ASV77	10.2001	7.02177	1.15457	6.08171	1.19e-09	2.84e-08	Bacteria	Proteobacteria	Alphaproteobacteria	Rickettsiales	Anaplasmataceae	Anaplasma																		ASV37	44.0898	9.19786	1.25724	7.31594	2.56e-13	3.03e-11	Bacteria	Firmicutes	Clostridia	Peptostreptococcales-Tissierellales	Peptostreptococcaceae	Romboutsia
ASV73	10.1651	7.01589	1.61045	4.35648	1.32e-05	0.00012	Bacteria	Proteobacteria	Alphaproteobacteria	Rickettsiales	Anaplasmataceae	Anaplasma																		ASV50	40.2968	9.05231	1.66762	5.42829	5.69e-08	1.28e-06	Bacteria	Firmicutes	Clostridia	Peptostreptococcales-Tissierellales	Peptostreptococcaceae	Romboutsia
ASV76	10.1088	7.00813	1.60121	4.37678	1.2e-05	0.000111	Bacteria	Proteobacteria	Alphaproteobacteria	Rickettsiales	Anaplasmataceae	Anaplasma																		ASV54	37.3599	8.94682	1.6006	5.58966	2.28e-08	6.2e-07	Bacteria	Firmicutes	Clostridia	Peptostreptococcales-Tissierellales	Peptostreptococcaceae	Romboutsia
ASV85	9.54394	6.92465	1.59675	4.33671	1.45e-05	0.000129	Bacteria	Proteobacteria	Alphaproteobacteria	Rickettsiales	Anaplasmataceae	Anaplasma																		ASV65	33.9222	8.80864	1.5614	5.64151	1.69e-08	5e-07	Bacteria	Firmicutes	Clostridia	Peptostreptococcales-Tissierellales	Peptostreptococcaceae	Romboutsia
ASV82	9.15766	6.86564	1.61458	4.25227	2.12e-05	0.00018	Bacteria	Proteobacteria	Alphaproteobacteria	Rickettsiales	Anaplasmataceae	Anaplasma																		ASV42	41.888	8.75861	1.32428	6.61384	3.74e-11	2.8e-09	Bacteria	Firmicutes	Clostridia	Peptostreptococcales-Tissierellales	Peptostreptococcaceae	Romboutsia
ASV97	8.98354	6.83841	1.18008	5.79487	6.84e-09	1.33e-07	Bacteria	Proteobacteria	Alphaproteobacteria	Rickettsiales	Anaplasmataceae	Anaplasma																		ASV16	53.2071	8.73636	1.55574	5.61558	1.96e-08	5.57e-07	Bacteria	Firmicutes	Clostridia	Peptostreptococcales-Tissierellales	Peptostreptococcaceae	Romboutsia
ASV96	8.89936	6.82418	1.22551	5.56844	2.57e-08	4.56e-07	Bacteria	Proteobacteria	Alphaproteobacteria	Rickettsiales	Anaplasmataceae	Anaplasma																		ASV75	31.2664	8.69597	1.42386	6.10734	1.01e-09	4.87e-08	Bacteria	Firmicutes	Clostridia	Peptostreptococcales-Tissierellales	Peptostreptococcaceae	Romboutsia
ASV144	8.89698	6.82019	2.08283	3.27448	0.001059	0.004388	Bacteria	Proteobacteria	Alphaproteobacteria	Rickettsiales	Anaplasmataceae	Anaplasma																		ASV81	28.3886	8.55179	1.5093	5.66606	1.46e-08	4.47e-07	Bacteria	Firmicutes	Clostridia	Peptostreptococcales-Tissierellales	Peptostreptococcaceae	Romboutsia
ASV95	8.42798	6.74556	1.5969	4.22416	2.4e-05	0.000199	Bacteria	Proteobacteria	Alphaproteobacteria	Rickettsiales	Anaplasmataceae	Anaplasma																		ASV99	24.7505	8.37179	1.01727	8.22969	1.88e-16	1.89e-13	Bacteria	Firmicutes	Clostridia	Peptostreptococcales-Tissierellales	Peptostreptococcaceae	Romboutsia
ASV88	8.34567	6.73148	1.61639	4.16452	3.12e-05	0.00025	Bacteria	Proteobacteria	Alphaproteobacteria	Rickettsiales	Anaplasmataceae	Anaplasma																		ASV44	40.2144	8.34431	0.949924	8.78419	1.57e-18	3.18e-15	Bacteria	Firmicutes	Clostridia	Peptostreptococcales-Tissierellales	Peptostreptococcaceae	Romboutsia
ASV103	8.27895	6.71993	1.60398	4.18953	2.8e-05	0.000227	Bacteria	Proteobacteria	Alphaproteobacteria	Rickettsiales	Anaplasmataceae	Anaplasma																		ASV6	68.8601	8.2973	1.44179	5.75485	8.67e-09	2.99e-07	Bacteria	Firmicutes	Clostridia	Peptostreptococcales-Tissierellales	Peptostreptococcaceae	Romboutsia
ASV100	7.84568	6.64216	1.62289	4.0928	4.26e-05	0.00032	Bacteria	Proteobacteria	Alphaproteobacteria	Rickettsiales	Anaplasmataceae	Anaplasma																		ASV114	22.2668	8.21916	1.04087	7.89646	2.87e-15	1.45e-12	Bacteria	Firmicutes	Clostridia	Peptostreptococcales-Tissierellales	Peptostreptococcaceae	Romboutsia
ASV105	7.81906	6.63648	1.60046	4.14661	3.37e-05	0.000265	Bacteria	Proteobacteria	Alphaproteobacteria	Rickettsiales	Anaplasmataceae	Anaplasma																		ASV56	35.0935	8.13233	1.48035	5.49351	3.94e-08	9.82e-07	Bacteria	Firmicutes	Clostridia	Peptostreptococcales-Tissierellales	Peptostreptococcaceae	Romboutsia
ASV106	7.70226	6.6159	1.62105	4.08124	4.48e-05	0.000333	Bacteria	Proteobacteria	Alphaproteobacteria	Rickettsiales	Anaplasmataceae	Anaplasma																		ASV132	20.7797	8.11938	1.04233	7.78966	6.72e-15	2.06e-12	Bacteria	Firmicutes	Clostridia	Peptostreptococcales-Tissierellales	Peptostreptococcaceae	Romboutsia
ASV102	7.44244	6.5668	1.61123	4.07565	4.59e-05	0.000336	Bacteria	Proteobacteria	Alphaproteobacteria	Rickettsiales	Anaplasmataceae	Anaplasma																		ASV12	60.4115	8.10756	1.43271	5.65891	1.52e-08	4.59e-07	Bacteria	Firmicutes	Clostridia	Peptostreptococcales-Tissierellales	Peptostreptococcaceae	Romboutsia
ASV107	7.39924	6.55664	1.6096	4.07346	4.63e-05	0.000338	Bacteria	Proteobacteria	Alphaproteobacteria	Rickettsiales	Anaplasmataceae	Anaplasma																		ASV38	43.2188	8.08065	1.02946	7.84942	4.18e-15	1.69e-12	Bacteria	Firmicutes	Clostridia	Peptostreptococcales-Tissierellales	Peptostreptococcaceae	Romboutsia
ASV138	6.81409	6.43834	1.57863	4.07844	4.53e-05	0.000335	Bacteria	Proteobacteria	Alphaproteobacteria	Rickettsiales	Anaplasmataceae	Anaplasma																		ASV63	33.3375	8.06322	1.3572	5.94107	2.83e-09	1.12e-07	Bacteria	Firmicutes	Clostridia	Peptostreptococcales-Tissierellales	Peptostreptococcaceae	Romboutsia
ASV134	6.7161	6.41687	1.61537	3.97238	7.12e-05	0.000486	Bacteria	Proteobacteria	Alphaproteobacteria	Rickettsiales	Anaplasmataceae	Anaplasma																		ASV14	58.5662	8.0497	1.48546	5.41901	5.99e-08	1.31e-06	Bacteria	Firmicutes	Clostridia	Peptostreptococcales-Tissierellales	Peptostreptococcaceae	Romboutsia
ASV126	6.64294	6.40229	1.61555	3.96293	7.4e-05	0.0005	Bacteria	Proteobacteria	Alphaproteobacteria	Rickettsiales	Anaplasmataceae	Anaplasma																		ASV34	42.471	8.03617	1.46607	5.48145	4.22e-08	1.03e-06	Bacteria	Firmicutes	Clostridia	Peptostreptococcales-Tissierellales	Peptostreptococcaceae	Romboutsia
ASV131	6.42458	6.35412	1.60217	3.96595	7.31e-05	0.000495	Bacteria	Proteobacteria	Alphaproteobacteria	Rickettsiales	Anaplasmataceae	Anaplasma																		ASV146	19.079	7.99644	1.01152	7.90541	2.67e-15	1.45e-12	Bacteria	Firmicutes	Clostridia	Peptostreptococcales-Tissierellales	Peptostreptococcaceae	Romboutsia
ASV110	6.34317	6.33684	1.6242	3.90152	9.56e-05	0.000617	Bacteria	Proteobacteria	Alphaproteobacteria	Rickettsiales	Anaplasmataceae	Anaplasma																		ASV145	18.9811	7.98882	1.08578	7.35771	1.87e-13	2.78e-11	Bacteria	Firmicutes	Clostridia	Peptostreptococcales-Tissierellales	Peptostreptococcaceae	Romboutsia
ASV143	6.14067	6.28865	1.63841	3.83827	0.000124	0.000767	Bacteria	Proteobacteria	Alphaproteobacteria	Rickettsiales	Anaplasmataceae	Anaplasma																		ASV21	52.5876	7.9391	1.16	6.84405	7.7e-12	7.4e-10	Bacteria	Firmicutes	Clostridia	Peptostreptococcales-Tissierellales	Peptostreptococcaceae	Romboutsia
ASV174	6.09957	6.27788	1.59527	3.93532	8.31e-05	0.000549	Bacteria	Proteobacteria	Alphaproteobacteria	Rickettsiales	Anaplasmataceae	Anaplasma																		ASV49	37.1358	7.86146	1.01034	7.781	7.2e-15	2.06e-12	Bacteria	Firmicutes	Clostridia	Peptostreptococcales-Tissierellales	Peptostreptococcaceae	Romboutsia
ASV147	5.91877	6.23628	1.62258	3.84345	0.000121	0.000756	Bacteria	Proteobacteria	Alphaproteobacteria	Rickettsiales	Anaplasmataceae	Anaplasma																		ASV169	16.5358	7.78966	1.05931	7.35352	1.93e-13	2.78e-11	Bacteria	Firmicutes	Clostridia	Peptostreptococcales-Tissierellales	Peptostreptococcaceae	Romboutsia
ASV220	5.02919	5.99839	1.62292	3.69605	0.000219	0.001226	Bacteria	Proteobacteria	Alphaproteobacteria	Rickettsiales	Anaplasmataceae	Anaplasma																		ASV55	35.3116	7.78856	1.00498	7.74999	9.19e-15	2.06e-12	Bacteria	Firmicutes	Clostridia	Peptostreptococcales-Tissierellales	Peptostreptococcaceae	Romboutsia
ASV245	4.23671	5.75453	1.56245	3.68302	0.00023	0.001276	Bacteria	Proteobacteria	Alphaproteobacteria	Rickettsiales	Anaplasmataceae	Anaplasma																		ASV175	16.3363	7.77244	1.03354	7.52022	5.47e-14	9.2e-12	Bacteria	Firmicutes	Clostridia	Peptostreptococcales-Tissierellales	Peptostreptococcaceae	Romboutsia
ASV210	4.03949	5.68539	1.6565	3.43217	0.000599	0.002726	Bacteria	Proteobacteria	Alphaproteobacteria	Rickettsiales	Anaplasmataceae	Anaplasma																		ASV170	16.3188	7.77096	1.00157	7.75882	8.57e-15	2.06e-12	Bacteria	Firmicutes	Clostridia	Peptostreptococcales-Tissierellales	Peptostreptococcaceae	Romboutsia
ASV3614	2.19539	-4.84937	1.56157	-3.10545	0.0019	0.007154	Bacteria	Bacteroidota	Bacteroidia	Bacteroidales	Bacteroidaceae	Bacteroides																		ASV7	69.0065	7.73907	1.52923	5.06076	4.18e-07	7.14e-06	Bacteria	Firmicutes	Clostridia	Peptostreptococcales-Tissierellales	Peptostreptococcaceae	Romboutsia
ASV4765	1.69528	-5.18333	1.54991	-3.34427	0.000825	0.003565	Bacteria	Bacteroidota	Bacteroidia	Bacteroidales	Bacteroidaceae	Bacteroides																		ASV3	80.6562	7.73049	1.70041	4.54624	5.46e-06	7.11e-05	Bacteria	Firmicutes	Clostridia	Peptostreptococcales-Tissierellales	Peptostreptococcaceae	Romboutsia
ASV4769	1.65817	-5.19908	1.69885	-3.06035	0.002211	0.008127	Bacteria	Bacteroidota	Bacteroidia	Bacteroidales	Bacteroidaceae	Bacteroides																		ASV32	45.5692	7.69643	1.44054	5.34274	9.16e-08	1.9e-06	Bacteria	Firmicutes	Clostridia	Peptostreptococcales-Tissierellales	Peptostreptococcaceae	Romboutsia
ASV5054	1.78034	-5.31554	1.67346	-3.17638	0.001491	0.005824	Bacteria	Bacteroidota	Bacteroidia	Bacteroidales	Bacteroidaceae	Bacteroides																		ASV68	32.3612	7.66106	1.0469	7.31787	2.52e-13	3.03e-11	Bacteria	Firmicutes	Clostridia	Peptostreptococcales-Tissierellales	Peptostreptococcaceae	Romboutsia
ASV6076	1.6256	-5.37335	1.76178	-3.04995	0.002289	0.008354	Bacteria	Bacteroidota	Bacteroidia	Bacteroidales	Bacteroidaceae	Bacteroides																		ASV9	65.7758	7.6579	1.6907	4.52942	5.91e-06	7.55e-05	Bacteria	Firmicutes	Clostridia	Peptostreptococcales-Tissierellales	Peptostreptococcaceae	Romboutsia
ASV5714	1.86035	-5.39149	1.70418	-3.16369	0.001558	0.006038	Bacteria	Bacteroidota	Bacteroidia	Bacteroidales	Bacteroidaceae	Bacteroides																		ASV5	70.2358	7.53573	1.59141	4.73525	2.19e-06	3.2e-05	Bacteria	Firmicutes	Clostridia	Peptostreptococcales-Tissierellales	Peptostreptococcaceae	Romboutsia
ASV6521	1.79809	-5.42626	1.60398	-3.383	0.000717	0.003139	Bacteria	Bacteroidota	Bacteroidia	Bacteroidales	Bacteroidaceae	Bacteroides																		ASV193	14.4655	7.53305	1.68339	4.47494	7.64e-06	9.46e-05	Bacteria	Firmicutes	Clostridia	Peptostreptococcales-Tissierellales	Peptostreptococcaceae	Romboutsia
ASV4911	1.84062	-5.50994	1.45301	-3.79207	0.000149	0.000904	Bacteria	Bacteroidota	Bacteroidia	Bacteroidales	Bacteroidaceae	Bacteroides																		ASV80	28.5671	7.48099	1.01873	7.34344	2.08e-13	2.8e-11	Bacteria	Firmicutes	Clostridia	Peptostreptococcales-Tissierellales	Peptostreptococcaceae	Romboutsia
ASV4776	1.79705	-5.51742	1.69188	-3.26112	0.00111	0.004578	Bacteria	Bacteroidota	Bacteroidia	Bacteroidales	Bacteroidaceae	Bacteroides																		ASV227	12.5267	7.38887	1.07743	6.85784	6.99e-12	7.27e-10	Bacteria	Firmicutes	Clostridia	Peptostreptococcales-Tissierellales	Peptostreptococcaceae	Romboutsia
ASV4106	1.86041	-5.52458	1.53621	-3.59624	0.000323	0.001677	Bacteria	Bacteroidota	Bacteroidia	Bacteroidales	Bacteroidaceae	Bacteroides																		ASV11	62.4257	7.36356	1.59306	4.62229	3.8e-06	5.14e-05	Bacteria	Firmicutes	Clostridia	Peptostreptococcales-Tissierellales	Peptostreptococcaceae	Romboutsia
ASV3243	2.36133	-5.57942	1.85591	-3.00629	0.002645	0.009446	Bacteria	Bacteroidota	Bacteroidia	Bacteroidales	Bacteroidaceae	Bacteroides																		ASV260	12.2547	7.34105	1.12798	6.50814	7.61e-11	5.12e-09	Bacteria	Firmicutes	Clostridia	Peptostreptococcales-Tissierellales	Peptostreptococcaceae	Romboutsia
ASV3408	2.21277	-5.58741	1.55218	-3.59971	0.000319	0.001662	Bacteria	Bacteroidota	Bacteroidia	Bacteroidales	Bacteroidaceae	Bacteroides																		ASV43	41.2872	7.26418	1.34675	5.39384	6.9e-08	1.5e-06	Bacteria	Firmicutes	Clostridia	Peptostreptococcales-Tissierellales	Peptostreptococcaceae	Romboutsia
ASV4102	1.95256	-5.59703	1.48184	-3.77707	0.000159	0.000947	Bacteria	Bacteroidota	Bacteroidia	Bacteroidales	Bacteroidaceae	Bacteroides																		ASV64	32.5459	7.25697	1.09622	6.61999	3.59e-11	2.79e-09	Bacteria	Firmicutes	Clostridia	Peptostreptococcales-Tissierellales	Peptostreptococcaceae	Romboutsia
ASV3494	1.97584	-5.65551	1.6299	-3.46985	0.000521	0.002433	Bacteria	Bacteroidota	Bacteroidia	Bacteroidales	Bacteroidaceae	Bacteroides																		ASV270	11.2474	7.23381	1.08473	6.66877	2.58e-11	2.12e-09	Bacteria	Firmicutes	Clostridia	Peptostreptococcales-Tissierellales	Peptostreptococcaceae	Romboutsia
ASV3077	2.58047	-5.73861	1.82706	-3.1409	0.001684	0.006449	Bacteria	Bacteroidota	Bacteroidia	Bacteroidales	Bacteroidaceae	Bacteroides																		ASV284	10.9714	7.19762	1.11957	6.4289	1.29e-10	7.86e-09	Bacteria	Firmicutes	Clostridia	Peptostreptococcales-Tissierellales	Peptostreptococcaceae	Romboutsia
ASV3775	2.17326	-5.79308	1.63242	-3.54877	0.000387	0.001934	Bacteria	Bacteroidota	Bacteroidia	Bacteroidales	Bacteroidaceae	Bacteroides																		ASV306	10.9574	7.19562	1.12232	6.41141	1.44e-10	8.56e-09	Bacteria	Firmicutes	Clostridia	Peptostreptococcales-Tissierellales	Peptostreptococcaceae	Romboutsia
ASV2066	2.47015	-5.81121	1.69661	-3.42518	0.000614	0.00278	Bacteria	Bacteroidota	Bacteroidia	Bacteroidales	Bacteroidaceae	Bacteroides																		ASV27	47.1314	7.18604	1.47668	4.86637	1.14e-06	1.74e-05	Bacteria	Firmicutes	Clostridia	Peptostreptococcales-Tissierellales	Peptostreptococcaceae	Romboutsia
ASV4350	2.26024	-5.84716	1.66899	-3.50342	0.000459	0.002212	Bacteria	Bacteroidota	Bacteroidia	Bacteroidales	Bacteroidaceae	Bacteroides																		ASV10	62.7475	7.17726	1.57027	4.57073	4.86e-06	6.41e-05	Bacteria	Firmicutes	Clostridia	Peptostreptococcales-Tissierellales	Peptostreptococcaceae	Romboutsia
ASV2266	2.43768	-5.85822	1.26027	-4.64839	3.35e-06	3.69e-05	Bacteria	Bacteroidota	Bacteroidia	Bacteroidales	Bacteroidaceae	Bacteroides																		ASV29	46.791	7.17161	1.53845	4.6616	3.14e-06	4.34e-05	Bacteria	Firmicutes	Clostridia	Peptostreptococcales-Tissierellales	Peptostreptococcaceae	Romboutsia
ASV3696	2.29008	-5.86668	1.60801	-3.64842	0.000264	0.001412	Bacteria	Bacteroidota	Bacteroidia	Bacteroidales	Bacteroidaceae	Bacteroides																		ASV18	55.0916	7.16927	1.72385	4.15887	3.2e-05	0.000363	Bacteria	Firmicutes	Clostridia	Peptostreptococcales-Tissierellales	Peptostreptococcaceae	Romboutsia
ASV1299	3.39717	-5.89663	1.31531	-4.48308	7.36e-06	7.2e-05	Bacteria	Bacteroidota	Bacteroidia	Bacteroidales	Bacteroidaceae	Bacteroides																		ASV309	11.1449	7.16547	1.60064	4.47663	7.58e-06	9.45e-05	Bacteria	Firmicutes	Clostridia	Peptostreptococcales-Tissierellales	Peptostreptococcaceae	Romboutsia
ASV3253	2.74463	-5.9449	1.73308	-3.43025	0.000603	0.00274	Bacteria	Bacteroidota	Bacteroidia	Bacteroidales	Bacteroidaceae	Bacteroides																		ASV292	10.5495	7.1411	1.04487	6.83444	8.23e-12	7.55e-10	Bacteria	Firmicutes	Clostridia	Peptostreptococcales-Tissierellales	Peptostreptococcaceae	Romboutsia
ASV2466	2.58288	-5.98016	1.23211	-4.85361	1.21e-06	1.53e-05	Bacteria	Bacteroidota	Bacteroidia	Bacteroidales	Bacteroidaceae	Bacteroides																		ASV299	10.2907	7.10533	1.13929	6.23665	4.47e-10	2.31e-08	Bacteria	Firmicutes	Clostridia	Peptostreptococcales-Tissierellales	Peptostreptococcaceae	Romboutsia
ASV2715	2.61443	-5.99655	1.17291	-5.11253	3.18e-07	4.63e-06	Bacteria	Bacteroidota	Bacteroidia	Bacteroidales	Bacteroidaceae	Bacteroides																		ASV308	10.2847	7.10429	1.11904	6.34856	2.17e-10	1.24e-08	Bacteria	Firmicutes	Clostridia	Peptostreptococcales-Tissierellales	Peptostreptococcaceae	Romboutsia
ASV3508	2.67053	-5.99907	1.62034	-3.70235	0.000214	0.0012	Bacteria	Bacteroidota	Bacteroidia	Bacteroidales	Bacteroidaceae	Bacteroides																		ASV22	51.6853	7.08721	1.59826	4.43434	9.24e-06	0.000113	Bacteria	Firmicutes	Clostridia	Peptostreptococcales-Tissierellales	Peptostreptococcaceae	Romboutsia
ASV2573	2.588	-6.04465	1.6513	-3.66054	0.000252	0.001358	Bacteria	Bacteroidota	Bacteroidia	Bacteroidales	Bacteroidaceae	Bacteroides																		ASV301	10.0878	7.07675	1.12227	6.30575	2.87e-10	1.52e-08	Bacteria	Firmicutes	Clostridia	Peptostreptococcales-Tissierellales	Peptostreptococcaceae	Romboutsia
ASV2408	2.7116	-6.11115	1.93816	-3.15308	0.001616	0.006214	Bacteria	Bacteroidota	Bacteroidia	Bacteroidales	Bacteroidaceae	Bacteroides																		ASV263	12.9999	7.05869	1.05452	6.69378	2.17e-11	1.91e-09	Bacteria	Firmicutes	Clostridia	Peptostreptococcales-Tissierellales	Peptostreptococcaceae	Romboutsia
ASV2227	3.17877	-6.1574	1.72899	-3.56128	0.000369	0.001871	Bacteria	Bacteroidota	Bacteroidia	Bacteroidales	Bacteroidaceae	Bacteroides																		ASV47	40.726	6.98681	1.22973	5.68157	1.33e-08	4.14e-07	Bacteria	Firmicutes	Clostridia	Peptostreptococcales-Tissierellales	Peptostreptococcaceae	Romboutsia
ASV2852	2.97944	-6.16448	1.54715	-3.9844	6.77e-05	0.000468	Bacteria	Bacteroidota	Bacteroidia	Bacteroidales	Bacteroidaceae	Bacteroides																		ASV362	10.2409	6.98676	1.76576	3.9568	7.6e-05	0.000803	Bacteria	Firmicutes	Clostridia	Peptostreptococcales-Tissierellales	Peptostreptococcaceae	Romboutsia
ASV1731	3.27759	-6.18035	1.80763	-3.41903	0.000628	0.00282	Bacteria	Bacteroidota	Bacteroidia	Bacteroidales	Bacteroidaceae	Bacteroides																		ASV330	9.08256	6.92525	1.06838	6.48203	9.05e-11	5.89e-09	Bacteria	Firmicutes	Clostridia	Peptostreptococcales-Tissierellales	Peptostreptococcaceae	Romboutsia
ASV2784	3.03818	-6.27437	1.57699	-3.9787	6.93e-05	0.000477	Bacteria	Bacteroidota	Bacteroidia	Bacteroidales	Bacteroidaceae	Bacteroides																		ASV392	8.86636	6.89049	1.15705	5.95524	2.6e-09	1.07e-07	Bacteria	Firmicutes	Clostridia	Peptostreptococcales-Tissierellales	Peptostreptococcaceae	Romboutsia
ASV1377	3.43066	-6.33162	1.94246	-3.25959	0.001116	0.004595	Bacteria	Bacteroidota	Bacteroidia	Bacteroidales	Bacteroidaceae	Bacteroides																		ASV8	64.344	6.88053	1.69474	4.05993	4.91e-05	0.00054	Bacteria	Firmicutes	Clostridia	Peptostreptococcales-Tissierellales	Peptostreptococcaceae	Romboutsia
ASV1223	3.90323	-6.39803	1.83786	-3.48124	0.000499	0.002362	Bacteria	Bacteroidota	Bacteroidia	Bacteroidales	Bacteroidaceae	Bacteroides																		ASV404	8.80669	6.88039	1.04193	6.60349	4.02e-11	2.89e-09	Bacteria	Firmicutes	Clostridia	Peptostreptococcales-Tissierellales	Peptostreptococcaceae	Romboutsia
ASV1420	4.67994	-6.45283	1.99022	-3.24228	0.001186	0.004852	Bacteria	Bacteroidota	Bacteroidia	Bacteroidales	Bacteroidaceae	Bacteroides																		ASV387	8.91211	6.86372	1.35612	5.0613	4.16e-07	7.14e-06	Bacteria	Firmicutes	Clostridia	Peptostreptococcales-Tissierellales	Peptostreptococcaceae	Romboutsia
ASV788	6.37943	-7.12068	1.90163	-3.74451	0.000181	0.001045	Bacteria	Bacteroidota	Bacteroidia	Bacteroidales	Bacteroidaceae	Bacteroides																		ASV443	8.67625	6.85882	1.1152	6.15033	7.73e-10	3.9e-08	Bacteria	Firmicutes	Clostridia	Peptostreptococcales-Tissierellales	Peptostreptococcaceae	Romboutsia
ASV2854	2.03477	-5.69742	1.62912	-3.49722	0.00047	0.002243	Bacteria	Patescibacteria	Saccharimonadia	Saccharimonadales	Saccharimonadaceae	Candidatus_Saccharimonas																		ASV423	8.66491	6.85701	1.13223	6.05622	1.39e-09	6.54e-08	Bacteria	Firmicutes	Clostridia	Peptostreptococcales-Tissierellales	Peptostreptococcaceae	Romboutsia
ASV2529	2.47259	-5.97774	1.74728	-3.42118	0.000624	0.002808	Bacteria	Patescibacteria	Saccharimonadia	Saccharimonadales	Saccharimonadaceae	Candidatus_Saccharimonas																		ASV411	8.41611	6.81516	1.13022	6.02994	1.64e-09	7.36e-08	Bacteria	Firmicutes	Clostridia	Peptostreptococcales-Tissierellales	Peptostreptococcaceae	Romboutsia
ASV3418	2.48098	-5.98395	1.60416	-3.73027	0.000191	0.001096	Bacteria	Patescibacteria	Saccharimonadia	Saccharimonadales	Saccharimonadaceae	Candidatus_Saccharimonas																		ASV84	28.9906	6.76916	1.15038	5.88429	4e-09	1.49e-07	Bacteria	Firmicutes	Clostridia	Peptostreptococcales-Tissierellales	Peptostreptococcaceae	Romboutsia
ASV3237	2.52162	-6.00528	1.95378	-3.07367	0.002114	0.007821	Bacteria	Patescibacteria	Saccharimonadia	Saccharimonadales	Saccharimonadaceae	Candidatus_Saccharimonas																		ASV53	38.0933	6.7463	1.24438	5.42142	5.91e-08	1.31e-06	Bacteria	Firmicutes	Clostridia	Peptostreptococcales-Tissierellales	Peptostreptococcaceae	Romboutsia
ASV1830	2.57599	-6.03815	1.67985	-3.59446	0.000325	0.001685	Bacteria	Patescibacteria	Saccharimonadia	Saccharimonadales	Saccharimonadaceae	Candidatus_Saccharimonas																		ASV474	8.34661	6.7419	1.59407	4.22937	2.34e-05	0.000275	Bacteria	Firmicutes	Clostridia	Peptostreptococcales-Tissierellales	Peptostreptococcaceae	Romboutsia
ASV1894	2.60527	-6.05271	1.95798	-3.09131	0.001993	0.007414	Bacteria	Patescibacteria	Saccharimonadia	Saccharimonadales	Saccharimonadaceae	Candidatus_Saccharimonas																		ASV441	7.59048	6.66629	1.12212	5.94082	2.84e-09	1.12e-07	Bacteria	Firmicutes	Clostridia	Peptostreptococcales-Tissierellales	Peptostreptococcaceae	Romboutsia
ASV2923	2.73243	-6.12117	1.94733	-3.14337	0.00167	0.006404	Bacteria	Patescibacteria	Saccharimonadia	Saccharimonadales	Saccharimonadaceae	Candidatus_Saccharimonas																		ASV24	49.4464	6.65024	1.65877	4.00913	6.09e-05	0.000658	Bacteria	Firmicutes	Clostridia	Peptostreptococcales-Tissierellales	Peptostreptococcaceae	Romboutsia
ASV1824	2.79125	-6.15282	1.56509	-3.9313	8.45e-05	0.000554	Bacteria	Patescibacteria	Saccharimonadia	Saccharimonadales	Saccharimonadaceae	Candidatus_Saccharimonas																		ASV17	54.678	6.64806	1.59604	4.16534	3.11e-05	0.000354	Bacteria	Firmicutes	Clostridia	Peptostreptococcales-Tissierellales	Peptostreptococcaceae	Romboutsia
ASV742	2.87143	-6.16249	1.40437	-4.38809	1.14e-05	0.000107	Bacteria	Patescibacteria	Saccharimonadia	Saccharimonadales	Saccharimonadaceae	Candidatus_Saccharimonas																		ASV2	82.1798	6.54857	1.78773	3.66306	0.000249	0.002307	Bacteria	Firmicutes	Clostridia	Peptostreptococcales-Tissierellales	Peptostreptococcaceae	Romboutsia
ASV2712	2.83527	-6.17548	1.60847	-3.83935	0.000123	0.000766	Bacteria	Patescibacteria	Saccharimonadia	Saccharimonadales	Saccharimonadaceae	Candidatus_Saccharimonas																		ASV456	6.92198	6.53307	1.14653	5.69814	1.21e-08	3.88e-07	Bacteria	Firmicutes	Clostridia	Peptostreptococcales-Tissierellales	Peptostreptococcaceae	Romboutsia
ASV1701	2.89092	-6.20242	1.58562	-3.91168	9.17e-05	0.000596	Bacteria	Patescibacteria	Saccharimonadia	Saccharimonadales	Saccharimonadaceae	Candidatus_Saccharimonas																		ASV542	6.84917	6.51845	1.1316	5.76039	8.39e-09	2.97e-07	Bacteria	Firmicutes	Clostridia	Peptostreptococcales-Tissierellales	Peptostreptococcaceae	Romboutsia
ASV2003	3.03132	-6.27132	1.66986	-3.7556	0.000173	0.001009	Bacteria	Patescibacteria	Saccharimonadia	Saccharimonadales	Saccharimonadaceae	Candidatus_Saccharimonas																		ASV538	6.76291	6.49951	1.10832	5.86431	4.51e-09	1.65e-07	Bacteria	Firmicutes	Clostridia	Peptostreptococcales-Tissierellales	Peptostreptococcaceae	Romboutsia
ASV1467	3.03416	-6.27348	1.57579	-3.98116	6.86e-05	0.000473	Bacteria	Patescibacteria	Saccharimonadia	Saccharimonadales	Saccharimonadaceae	Candidatus_Saccharimonas																		ASV533	6.69445	6.48544	1.1859	5.46878	4.53e-08	1.08e-06	Bacteria	Firmicutes	Clostridia	Peptostreptococcales-Tissierellales	Peptostreptococcaceae	Romboutsia
ASV1486	3.08119	-6.29484	1.55354	-4.05194	5.08e-05	0.000367	Bacteria	Patescibacteria	Saccharimonadia	Saccharimonadales	Saccharimonadaceae	Candidatus_Saccharimonas																		ASV571	6.59035	6.46224	1.09183	5.91874	3.24e-09	1.24e-07	Bacteria	Firmicutes	Clostridia	Peptostreptococcales-Tissierellales	Peptostreptococcaceae	Romboutsia
ASV1629	3.25505	-6.37454	1.58243	-4.02833	5.62e-05	0.0004	Bacteria	Patescibacteria	Saccharimonadia	Saccharimonadales	Saccharimonadaceae	Candidatus_Saccharimonas																		ASV557	6.18851	6.37183	1.13013	5.63816	1.72e-08	5.03e-07	Bacteria	Firmicutes	Clostridia	Peptostreptococcales-Tissierellales	Peptostreptococcaceae	Romboutsia
ASV986	3.4884	-6.47418	1.62455	-3.98523	6.74e-05	0.000468	Bacteria	Patescibacteria	Saccharimonadia	Saccharimonadales	Saccharimonadaceae	Candidatus_Saccharimonas																		ASV669	5.8113	6.28051	1.12038	5.60567	2.07e-08	5.81e-07	Bacteria	Firmicutes	Clostridia	Peptostreptococcales-Tissierellales	Peptostreptococcaceae	Romboutsia
ASV1418	3.57488	-6.509	1.6492	-3.94677	7.92e-05	0.000528	Bacteria	Patescibacteria	Saccharimonadia	Saccharimonadales	Saccharimonadaceae	Candidatus_Saccharimonas																		ASV98	25.7186	6.06739	1.24893	4.85808	1.19e-06	1.8e-05	Bacteria	Firmicutes	Clostridia	Peptostreptococcales-Tissierellales	Peptostreptococcaceae	Romboutsia
ASV725	4.48196	-6.54694	1.92438	-3.40211	0.000669	0.002969	Bacteria	Patescibacteria	Saccharimonadia	Saccharimonadales	Saccharimonadaceae	Candidatus_Saccharimonas																		ASV234	13.1408	5.39336	1.15536	4.66811	3.04e-06	4.29e-05	Bacteria	Firmicutes	Clostridia	Peptostreptococcales-Tissierellales	Peptostreptococcaceae	Romboutsia
ASV1415	3.7894	-6.59375	1.61358	-4.08642	4.38e-05	0.000326	Bacteria	Patescibacteria	Saccharimonadia	Saccharimonadales	Saccharimonadaceae	Candidatus_Saccharimonas																		ASV148	20.4726	5.25518	1.34787	3.89888	9.66e-05	0.001005	Bacteria	Firmicutes	Clostridia	Peptostreptococcales-Tissierellales	Peptostreptococcaceae	Romboutsia
ASV1275	3.88406	-6.62946	1.54695	-4.2855	1.82e-05	0.000158	Bacteria	Patescibacteria	Saccharimonadia	Saccharimonadales	Saccharimonadaceae	Candidatus_Saccharimonas																		ASV119	23.1883	5.25096	1.37508	3.81865	0.000134	0.001368	Bacteria	Firmicutes	Clostridia	Peptostreptococcales-Tissierellales	Peptostreptococcaceae	Romboutsia
ASV1228	3.9884	-6.66768	1.57343	-4.23766	2.26e-05	0.00019	Bacteria	Patescibacteria	Saccharimonadia	Saccharimonadales	Saccharimonadaceae	Candidatus_Saccharimonas																		ASV219	13.6425	5.11762	1.31567	3.88974	0.0001	0.001033	Bacteria	Firmicutes	Clostridia	Peptostreptococcales-Tissierellales	Peptostreptococcaceae	Romboutsia
ASV658	6.58929	-6.70798	2.12547	-3.156	0.001599	0.006162	Bacteria	Patescibacteria	Saccharimonadia	Saccharimonadales	Saccharimonadaceae	Candidatus_Saccharimonas																		ASV342	9.87364	7.0453	1.11096	6.34163	2.27e-10	1.24e-08	Bacteria	Firmicutes	Bacilli	Erysipelotrichales	Erysipelotrichaceae	Turicibacter
ASV1014	4.14056	-6.72117	1.94691	-3.45223	0.000556	0.002578	Bacteria	Patescibacteria	Saccharimonadia	Saccharimonadales	Saccharimonadaceae	Candidatus_Saccharimonas																		ASV455	7.82081	6.70992	1.17482	5.71143	1.12e-08	3.65e-07	Bacteria	Firmicutes	Bacilli	Erysipelotrichales	Erysipelotrichaceae	Turicibacter
ASV869	4.29368	-6.77368	1.57116	-4.31127	1.62e-05	0.000142	Bacteria	Patescibacteria	Saccharimonadia	Saccharimonadales	Saccharimonadaceae	Candidatus_Saccharimonas																		ASV452	7.72187	6.69125	1.12337	5.95642	2.58e-09	1.07e-07	Bacteria	Firmicutes	Bacilli	Erysipelotrichales	Erysipelotrichaceae	Turicibacter
ASV486	8.61844	-6.7745	1.98664	-3.41003	0.00065	0.0029	Bacteria	Patescibacteria	Saccharimonadia	Saccharimonadales	Saccharimonadaceae	Candidatus_Saccharimonas																		ASV499	7.0663	6.56291	1.17265	5.59664	2.19e-08	6.04e-07	Bacteria	Firmicutes	Bacilli	Erysipelotrichales	Erysipelotrichaceae	Turicibacter
ASV937	4.41917	-6.81596	1.25817	-5.41736	6.05e-08	9.96e-07	Bacteria	Patescibacteria	Saccharimonadia	Saccharimonadales	Saccharimonadaceae	Candidatus_Saccharimonas																		ASV722	5.5267	6.20889	1.11271	5.58	2.41e-08	6.45e-07	Bacteria	Firmicutes	Bacilli	Erysipelotrichales	Erysipelotrichaceae	Turicibacter
ASV813	4.47867	-6.83389	1.60412	-4.26022	2.04e-05	0.000175	Bacteria	Patescibacteria	Saccharimonadia	Saccharimonadales	Saccharimonadaceae	Candidatus_Saccharimonas																		ASV784	4.56044	5.9317	1.29062	4.59601	4.31e-06	5.79e-05	Bacteria	Firmicutes	Bacilli	Erysipelotrichales	Erysipelotrichaceae	Turicibacter
ASV573	4.59636	-6.83718	1.1074	-6.1741	6.65e-10	1.74e-08	Bacteria	Patescibacteria	Saccharimonadia	Saccharimonadales	Saccharimonadaceae	Candidatus_Saccharimonas																		ASV822	5.69441	5.87361	1.07224	5.47789	4.3e-08	1.03e-06	Bacteria	Firmicutes	Bacilli	Erysipelotrichales	Erysipelotrichaceae	Turicibacter
ASV1251	4.50123	-6.84115	1.14417	-5.97914	2.24e-09	4.97e-08	Bacteria	Patescibacteria	Saccharimonadia	Saccharimonadales	Saccharimonadaceae	Candidatus_Saccharimonas																		ASV369	9.44399	5.85804	1.09092	5.36982	7.88e-08	1.67e-06	Bacteria	Firmicutes	Bacilli	Erysipelotrichales	Erysipelotrichaceae	Turicibacter
ASV814	6.24632	-7.31335	1.78108	-4.10612	4.02e-05	0.000309	Bacteria	Patescibacteria	Saccharimonadia	Saccharimonadales	Saccharimonadaceae	Candidatus_Saccharimonas																		ASV350	9.40919	5.8522	1.10507	5.29579	1.19e-07	2.44e-06	Bacteria	Firmicutes	Bacilli	Erysipelotrichales	Erysipelotrichaceae	Turicibacter
ASV457	8.89727	-7.82401	1.38811	-5.63643	1.74e-08	3.2e-07	Bacteria	Patescibacteria	Saccharimonadia	Saccharimonadales	Saccharimonadaceae	Candidatus_Saccharimonas																		ASV711	6.24636	5.63145	1.14454	4.92025	8.64e-07	1.35e-05	Bacteria	Firmicutes	Bacilli	Erysipelotrichales	Erysipelotrichaceae	Turicibacter
ASV1505	3.8089	-6.5997	1.56968	-4.20449	2.62e-05	0.000214	Bacteria	Firmicutes	Clostridia	Christensenellales	Christensenellaceae	Christensenellaceae_R-7_group																		ASV740	5.75108	5.50887	1.05493	5.22202	1.77e-07	3.47e-06	Bacteria	Firmicutes	Bacilli	Erysipelotrichales	Erysipelotrichaceae	Turicibacter
ASV1437	3.95577	-6.65542	1.92869	-3.45074	0.000559	0.002588	Bacteria	Firmicutes	Clostridia	Christensenellales	Christensenellaceae	Christensenellaceae_R-7_group																		ASV405	9.3106	4.84596	1.31085	3.69682	0.000218	0.002068	Bacteria	Firmicutes	Bacilli	Erysipelotrichales	Erysipelotrichaceae	Turicibacter
ASV1197	4.25527	-6.76018	1.94814	-3.47006	0.00052	0.002433	Bacteria	Firmicutes	Clostridia	Christensenellales	Christensenellaceae	Christensenellaceae_R-7_group																		ASV616	6.15759	4.77068	1.2814	3.72303	0.000197	0.001919	Bacteria	Firmicutes	Bacilli	Erysipelotrichales	Erysipelotrichaceae	Turicibacter
ASV1613	4.26465	-6.76333	1.98944	-3.39961	0.000675	0.002991	Bacteria	Firmicutes	Clostridia	Christensenellales	Christensenellaceae	Christensenellaceae_R-7_group																		ASV527	7.08797	4.42348	1.36119	3.24971	0.001155	0.008539	Bacteria	Firmicutes	Bacilli	Erysipelotrichales	Erysipelotrichaceae	Turicibacter
ASV863	4.2898	-6.77195	1.92726	-3.51377	0.000442	0.002152	Bacteria	Firmicutes	Clostridia	Christensenellales	Christensenellaceae	Christensenellaceae_R-7_group																		ASV311	13.2449	26.0595	3.40194	7.66019	1.86e-14	3.75e-12	Bacteria	Firmicutes	Clostridia	Oscillospirales	Oscillospiraceae	UCG-005
ASV1226	4.39126	-6.80635	1.16915	-5.82162	5.83e-09	1.16e-07	Bacteria	Firmicutes	Clostridia	Christensenellales	Christensenellaceae	Christensenellaceae_R-7_group																		ASV379	9.05888	6.9206	1.1603	5.96449	2.45e-09	1.05e-07	Bacteria	Firmicutes	Clostridia	Oscillospirales	Oscillospiraceae	UCG-005
ASV1160	4.62915	-6.88221	1.94654	-3.53561	0.000407	0.002005	Bacteria	Firmicutes	Clostridia	Christensenellales	Christensenellaceae	Christensenellaceae_R-7_group																		ASV426	8.24548	6.78493	1.12383	6.03733	1.57e-09	7.19e-08	Bacteria	Firmicutes	Clostridia	Oscillospirales	Oscillospiraceae	UCG-005
ASV704	6.47458	-6.88498	1.84463	-3.73245	0.00019	0.001089	Bacteria	Firmicutes	Clostridia	Christensenellales	Christensenellaceae	Christensenellaceae_R-7_group																		ASV484	7.54975	6.65772	1.16997	5.6905	1.27e-08	3.99e-07	Bacteria	Firmicutes	Clostridia	Oscillospirales	Oscillospiraceae	UCG-005
ASV1140	4.68064	-6.89767	1.91253	-3.60657	0.00031	0.001625	Bacteria	Firmicutes	Clostridia	Christensenellales	Christensenellaceae	Christensenellaceae_R-7_group																		ASV489	7.1106	6.57085	1.2672	5.18533	2.16e-07	4.14e-06	Bacteria	Firmicutes	Clostridia	Oscillospirales	Oscillospiraceae	UCG-005
ASV1089	5.03253	-7.00212	1.10808	-6.31912	2.63e-10	7.49e-09	Bacteria	Firmicutes	Clostridia	Christensenellales	Christensenellaceae	Christensenellaceae_R-7_group																		ASV519	9.17178	6.56806	1.96861	3.33639	0.000849	0.006657	Bacteria	Firmicutes	Clostridia	Oscillospirales	Oscillospiraceae	UCG-005
ASV801	5.2418	-7.061	1.92766	-3.66298	0.000249	0.001348	Bacteria	Firmicutes	Clostridia	Christensenellales	Christensenellaceae	Christensenellaceae_R-7_group																		ASV536	6.90851	6.53006	1.23784	5.27536	1.32e-07	2.65e-06	Bacteria	Firmicutes	Clostridia	Oscillospirales	Oscillospiraceae	UCG-005
ASV909	5.50145	-7.13085	1.17531	-6.0672	1.3e-09	3.07e-08	Bacteria	Firmicutes	Clostridia	Christensenellales	Christensenellaceae	Christensenellaceae_R-7_group																		ASV591	7.87758	6.4858	1.86948	3.46931	0.000522	0.004387	Bacteria	Firmicutes	Clostridia	Oscillospirales	Oscillospiraceae	UCG-005
ASV732	6.45141	-7.36122	1.14468	-6.43081	1.27e-10	4.13e-09	Bacteria	Firmicutes	Clostridia	Christensenellales	Christensenellaceae	Christensenellaceae_R-7_group																		ASV568	8.79069	6.41167	2.00054	3.20497	0.001351	0.009701	Bacteria	Firmicutes	Clostridia	Oscillospirales	Oscillospiraceae	UCG-005
ASV403	9.85089	-7.4077	1.9058	-3.88692	0.000102	0.000645	Bacteria	Firmicutes	Clostridia	Christensenellales	Christensenellaceae	Christensenellaceae_R-7_group																		ASV611	5.99825	6.32567	1.2647	5.00172	5.68e-07	9.32e-06	Bacteria	Firmicutes	Clostridia	Oscillospirales	Oscillospiraceae	UCG-005
ASV672	6.91516	-7.46052	1.61368	-4.6233	3.78e-06	4.08e-05	Bacteria	Firmicutes	Clostridia	Christensenellales	Christensenellaceae	Christensenellaceae_R-7_group																		ASV681	5.64786	6.2387	1.19556	5.21822	1.81e-07	3.51e-06	Bacteria	Firmicutes	Clostridia	Oscillospirales	Oscillospiraceae	UCG-005
ASV562	6.96927	-7.47228	1.1269	-6.63082	3.34e-11	1.39e-09	Bacteria	Firmicutes	Clostridia	Christensenellales	Christensenellaceae	Christensenellaceae_R-7_group																		ASV2720	2.55952	5.09627	1.35382	3.76436	0.000167	0.00166	Bacteria	Firmicutes	Clostridia	Oscillospirales	Oscillospiraceae	UCG-005
ASV795	5.60344	-7.15712	1.91532	-3.73677	0.000186	0.001075	Bacteria	Firmicutes	Clostridia	Clostridiales	Clostridiaceae	Clostridium_sensu_stricto_1																		ASV1199	4.11161	4.17727	1.28757	3.2443	0.001177	0.008609	Bacteria	Firmicutes	Clostridia	Oscillospirales	Oscillospiraceae	UCG-005
ASV678	6.95094	-7.46888	1.97886	-3.77434	0.00016	0.000954	Bacteria	Firmicutes	Clostridia	Clostridiales	Clostridiaceae	Clostridium_sensu_stricto_1
ASV2461	2.39694	-5.56425	1.86406	-2.98501	0.002836	0.009959	Bacteria	Bacteroidota	Bacteroidia	Bacteroidales	Rikenellaceae	dgA-11_gut_group
ASV2222	2.58619	-5.77783	1.84291	-3.13517	0.001718	0.006528	Bacteria	Bacteroidota	Bacteroidia	Bacteroidales	Rikenellaceae	dgA-11_gut_group
ASV2000	2.64804	-5.95249	1.66783	-3.569	0.000358	0.001831	Bacteria	Bacteroidota	Bacteroidia	Bacteroidales	Rikenellaceae	dgA-11_gut_group
ASV1662	2.89551	-6.00296	1.76664	-3.39795	0.000679	0.003004	Bacteria	Bacteroidota	Bacteroidia	Bacteroidales	Rikenellaceae	dgA-11_gut_group
ASV1227	3.92258	-6.38218	1.84421	-3.46065	0.000539	0.002508	Bacteria	Bacteroidota	Bacteroidia	Bacteroidales	Rikenellaceae	dgA-11_gut_group
ASV1143	4.02637	-6.6801	1.23333	-5.41633	6.08e-08	9.96e-07	Bacteria	Bacteroidota	Bacteroidia	Bacteroidales	Rikenellaceae	dgA-11_gut_group
ASV1130	4.09262	-6.70249	1.23114	-5.44412	5.21e-08	8.81e-07	Bacteria	Bacteroidota	Bacteroidia	Bacteroidales	Rikenellaceae	dgA-11_gut_group
ASV974	4.65366	-6.8893	1.15331	-5.97349	2.32e-09	5.1e-08	Bacteria	Bacteroidota	Bacteroidia	Bacteroidales	Rikenellaceae	dgA-11_gut_group
ASV680	5.4373	-7.11337	1.13367	-6.27462	3.5e-10	9.64e-09	Bacteria	Bacteroidota	Bacteroidia	Bacteroidales	Rikenellaceae	dgA-11_gut_group
ASV637	5.77566	-7.20004	1.22843	-5.86117	4.6e-09	9.51e-08	Bacteria	Bacteroidota	Bacteroidia	Bacteroidales	Rikenellaceae	dgA-11_gut_group
ASV646	5.91847	-7.23524	1.15872	-6.24419	4.26e-10	1.13e-08	Bacteria	Bacteroidota	Bacteroidia	Bacteroidales	Rikenellaceae	dgA-11_gut_group
ASV627	6.12837	-7.28548	1.10477	-6.59457	4.26e-11	1.75e-09	Bacteria	Bacteroidota	Bacteroidia	Bacteroidales	Rikenellaceae	dgA-11_gut_group
ASV641	6.26368	-7.31695	1.17145	-6.24607	4.21e-10	1.13e-08	Bacteria	Bacteroidota	Bacteroidia	Bacteroidales	Rikenellaceae	dgA-11_gut_group
ASV496	6.72066	-7.41861	1.20692	-6.14675	7.91e-10	2e-08	Bacteria	Bacteroidota	Bacteroidia	Bacteroidales	Rikenellaceae	dgA-11_gut_group
ASV4501	2.55247	-6.02316	2.00756	-3.00025	0.002698	0.009581	Bacteria	Firmicutes	Clostridia	Monoglobales	Monoglobaceae	Monoglobus
ASV2641	2.5632	-6.02976	1.98689	-3.03477	0.002407	0.008736	Bacteria	Firmicutes	Clostridia	Monoglobales	Monoglobaceae	Monoglobus
ASV3424	2.95241	-6.2334	2.00313	-3.11183	0.001859	0.007033	Bacteria	Firmicutes	Clostridia	Monoglobales	Monoglobaceae	Monoglobus
ASV3343	3.01883	-6.26481	1.96178	-3.19344	0.001406	0.005526	Bacteria	Firmicutes	Clostridia	Monoglobales	Monoglobaceae	Monoglobus
ASV2524	3.02154	-6.26664	1.94372	-3.22404	0.001264	0.00508	Bacteria	Firmicutes	Clostridia	Monoglobales	Monoglobaceae	Monoglobus
ASV1091	3.0745	-6.29219	1.951	-3.22511	0.001259	0.005069	Bacteria	Firmicutes	Clostridia	Monoglobales	Monoglobaceae	Monoglobus
ASV1542	3.32936	-6.40678	1.56235	-4.10074	4.12e-05	0.000314	Bacteria	Firmicutes	Clostridia	Monoglobales	Monoglobaceae	Monoglobus
ASV1828	3.35035	-6.41643	1.9539	-3.28391	0.001024	0.00428	Bacteria	Firmicutes	Clostridia	Monoglobales	Monoglobaceae	Monoglobus
ASV1616	3.36835	-6.42264	1.97478	-3.25233	0.001145	0.004694	Bacteria	Firmicutes	Clostridia	Monoglobales	Monoglobaceae	Monoglobus
ASV2411	3.45585	-6.45986	1.93948	-3.33071	0.000866	0.003714	Bacteria	Firmicutes	Clostridia	Monoglobales	Monoglobaceae	Monoglobus
ASV1621	3.58523	-6.51392	1.92698	-3.38037	0.000724	0.003163	Bacteria	Firmicutes	Clostridia	Monoglobales	Monoglobaceae	Monoglobus
ASV1622	3.68698	-6.55354	1.93506	-3.38673	0.000707	0.003111	Bacteria	Firmicutes	Clostridia	Monoglobales	Monoglobaceae	Monoglobus
ASV1344	4.00231	-6.67194	1.54517	-4.31794	1.57e-05	0.000139	Bacteria	Firmicutes	Clostridia	Monoglobales	Monoglobaceae	Monoglobus
ASV1141	4.13608	-6.71875	1.15156	-5.83451	5.4e-09	1.09e-07	Bacteria	Firmicutes	Clostridia	Monoglobales	Monoglobaceae	Monoglobus
ASV545	4.40878	-6.77615	1.06937	-6.33657	2.35e-10	6.92e-09	Bacteria	Firmicutes	Clostridia	Monoglobales	Monoglobaceae	Monoglobus
ASV975	4.30848	-6.77837	1.54808	-4.37855	1.19e-05	0.000111	Bacteria	Firmicutes	Clostridia	Monoglobales	Monoglobaceae	Monoglobus
ASV1510	4.48825	-6.83708	1.14158	-5.98913	2.11e-09	4.76e-08	Bacteria	Firmicutes	Clostridia	Monoglobales	Monoglobaceae	Monoglobus
ASV1092	4.59001	-6.86919	1.59541	-4.30558	1.67e-05	0.000145	Bacteria	Firmicutes	Clostridia	Monoglobales	Monoglobaceae	Monoglobus
ASV848	4.66677	-6.89423	1.55908	-4.42198	9.78e-06	9.24e-05	Bacteria	Firmicutes	Clostridia	Monoglobales	Monoglobaceae	Monoglobus
ASV602	5.26114	-7.06673	1.10028	-6.42267	1.34e-10	4.3e-09	Bacteria	Firmicutes	Clostridia	Monoglobales	Monoglobaceae	Monoglobus
ASV696	5.5564	-7.14495	1.51867	-4.70475	2.54e-06	2.91e-05	Bacteria	Firmicutes	Clostridia	Monoglobales	Monoglobaceae	Monoglobus
ASV873	5.58509	-7.15287	1.53218	-4.66843	3.04e-06	3.39e-05	Bacteria	Firmicutes	Clostridia	Monoglobales	Monoglobaceae	Monoglobus
ASV871	5.9969	-7.2548	1.24294	-5.83682	5.32e-09	1.08e-07	Bacteria	Firmicutes	Clostridia	Monoglobales	Monoglobaceae	Monoglobus
ASV598	6.32838	-7.3324	1.56173	-4.69504	2.67e-06	3.02e-05	Bacteria	Firmicutes	Clostridia	Monoglobales	Monoglobaceae	Monoglobus
ASV849	6.95076	-7.46797	1.26724	-5.89311	3.79e-09	7.91e-08	Bacteria	Firmicutes	Clostridia	Monoglobales	Monoglobaceae	Monoglobus
ASV655	7.04416	-7.48763	1.27803	-5.85873	4.66e-09	9.57e-08	Bacteria	Firmicutes	Clostridia	Monoglobales	Monoglobaceae	Monoglobus
ASV249	7.38415	-7.52347	1.147	-6.55927	5.41e-11	2.02e-09	Bacteria	Firmicutes	Clostridia	Monoglobales	Monoglobaceae	Monoglobus
ASV485	8.69838	-7.79207	1.94761	-4.00083	6.31e-05	0.000446	Bacteria	Firmicutes	Clostridia	Monoglobales	Monoglobaceae	Monoglobus
ASV437	8.74217	-7.79945	1.58158	-4.93143	8.16e-07	1.09e-05	Bacteria	Firmicutes	Clostridia	Monoglobales	Monoglobaceae	Monoglobus
ASV500	7.64543	-7.60603	1.5442	-4.92554	8.41e-07	1.11e-05	Bacteria	Firmicutes	Clostridia	Peptostreptococcales-Tissierellales	Peptostreptococcaceae	Paeniclostridium
ASV450	8.09589	-7.68865	1.55535	-4.94336	7.68e-07	1.04e-05	Bacteria	Firmicutes	Clostridia	Peptostreptococcales-Tissierellales	Peptostreptococcaceae	Paeniclostridium
ASV407	8.91449	-7.82753	1.50561	-5.19889	2e-07	3.04e-06	Bacteria	Firmicutes	Clostridia	Peptostreptococcales-Tissierellales	Peptostreptococcaceae	Paeniclostridium
ASV344	10.2251	-8.02524	1.57789	-5.08604	3.66e-07	5.29e-06	Bacteria	Firmicutes	Clostridia	Peptostreptococcales-Tissierellales	Peptostreptococcaceae	Paeniclostridium
ASV351	10.3567	-8.04365	1.58384	-5.07857	3.8e-07	5.47e-06	Bacteria	Firmicutes	Clostridia	Peptostreptococcales-Tissierellales	Peptostreptococcaceae	Paeniclostridium
ASV321	10.7742	-8.10081	1.56392	-5.17982	2.22e-07	3.31e-06	Bacteria	Firmicutes	Clostridia	Peptostreptococcales-Tissierellales	Peptostreptococcaceae	Paeniclostridium
ASV323	11.2066	-8.15771	1.21785	-6.69847	2.11e-11	9.25e-10	Bacteria	Firmicutes	Clostridia	Peptostreptococcales-Tissierellales	Peptostreptococcaceae	Paeniclostridium
ASV303	11.3856	-8.18007	1.18339	-6.91237	4.77e-12	2.71e-10	Bacteria	Firmicutes	Clostridia	Peptostreptococcales-Tissierellales	Peptostreptococcaceae	Paeniclostridium
ASV294	11.6337	-8.21148	1.57341	-5.21891	1.8e-07	2.76e-06	Bacteria	Firmicutes	Clostridia	Peptostreptococcales-Tissierellales	Peptostreptococcaceae	Paeniclostridium
ASV211	15.3527	-8.31518	2.09978	-3.96002	7.49e-05	0.000504	Bacteria	Firmicutes	Clostridia	Peptostreptococcales-Tissierellales	Peptostreptococcaceae	Paeniclostridium
ASV261	12.9542	-8.3666	1.5269	-5.47947	4.27e-08	7.32e-07	Bacteria	Firmicutes	Clostridia	Peptostreptococcales-Tissierellales	Peptostreptococcaceae	Paeniclostridium
ASV248	13.7651	-8.45441	1.16874	-7.23375	4.7e-13	3.57e-11	Bacteria	Firmicutes	Clostridia	Peptostreptococcales-Tissierellales	Peptostreptococcaceae	Paeniclostridium
ASV247	13.865	-8.46465	1.5224	-5.56007	2.7e-08	4.72e-07	Bacteria	Firmicutes	Clostridia	Peptostreptococcales-Tissierellales	Peptostreptococcaceae	Paeniclostridium
ASV222	14.9765	-8.57604	1.1158	-7.68599	1.52e-14	1.65e-12	Bacteria	Firmicutes	Clostridia	Peptostreptococcales-Tissierellales	Peptostreptococcaceae	Paeniclostridium
ASV191	15.0943	-8.58716	1.54352	-5.56335	2.65e-08	4.67e-07	Bacteria	Firmicutes	Clostridia	Peptostreptococcales-Tissierellales	Peptostreptococcaceae	Paeniclostridium
ASV189	15.2247	-8.59948	1.54356	-5.57121	2.53e-08	4.52e-07	Bacteria	Firmicutes	Clostridia	Peptostreptococcales-Tissierellales	Peptostreptococcaceae	Paeniclostridium
ASV208	15.3861	-8.61479	1.58932	-5.42044	5.95e-08	9.86e-07	Bacteria	Firmicutes	Clostridia	Peptostreptococcales-Tissierellales	Peptostreptococcaceae	Paeniclostridium
ASV171	15.6896	-8.64299	1.17166	-7.37668	1.62e-13	1.5e-11	Bacteria	Firmicutes	Clostridia	Peptostreptococcales-Tissierellales	Peptostreptococcaceae	Paeniclostridium
ASV163	19.6992	-8.66554	2.14188	-4.04577	5.22e-05	0.000374	Bacteria	Firmicutes	Clostridia	Peptostreptococcales-Tissierellales	Peptostreptococcaceae	Paeniclostridium
ASV177	16.3327	-8.70087	1.54829	-5.61966	1.91e-08	3.47e-07	Bacteria	Firmicutes	Clostridia	Peptostreptococcales-Tissierellales	Peptostreptococcaceae	Paeniclostridium
ASV166	18.415	-8.8741	1.13001	-7.85314	4.06e-15	5.35e-13	Bacteria	Firmicutes	Clostridia	Peptostreptococcales-Tissierellales	Peptostreptococcaceae	Paeniclostridium
ASV153	18.8816	-8.91017	1.54995	-5.74869	8.99e-09	1.72e-07	Bacteria	Firmicutes	Clostridia	Peptostreptococcales-Tissierellales	Peptostreptococcaceae	Paeniclostridium
ASV116	23.1288	-8.98612	1.88864	-4.75799	1.96e-06	2.34e-05	Bacteria	Firmicutes	Clostridia	Peptostreptococcales-Tissierellales	Peptostreptococcaceae	Paeniclostridium
ASV151	20.1309	-9.00264	1.2111	-7.43347	1.06e-13	1.02e-11	Bacteria	Firmicutes	Clostridia	Peptostreptococcales-Tissierellales	Peptostreptococcaceae	Paeniclostridium
ASV537	9.00376	-7.84139	1.93735	-4.04748	5.18e-05	0.000373	Bacteria	Bacteroidota	Bacteroidia	Bacteroidales	Prevotellaceae	Prevotellaceae_UCG-001
ASV3079	2.27001	-5.71014	1.90457	-2.99812	0.002717	0.009635	Bacteria	Bacteroidota	Bacteroidia	Bacteroidales	Prevotellaceae	Prevotellaceae_UCG-003
ASV2221	2.56239	-5.72519	1.8519	-3.09153	0.001991	0.007414	Bacteria	Bacteroidota	Bacteroidia	Bacteroidales	Prevotellaceae	Prevotellaceae_UCG-003
ASV1192	3.49519	-5.77387	1.80063	-3.20659	0.001343	0.005356	Bacteria	Bacteroidota	Bacteroidia	Bacteroidales	Prevotellaceae	Prevotellaceae_UCG-003
ASV3412	2.23565	-5.7967	1.78226	-3.25245	0.001144	0.004694	Bacteria	Bacteroidota	Bacteroidia	Bacteroidales	Prevotellaceae	Prevotellaceae_UCG-003
ASV2572	2.36907	-5.91481	1.61273	-3.66757	0.000245	0.00133	Bacteria	Bacteroidota	Bacteroidia	Bacteroidales	Prevotellaceae	Prevotellaceae_UCG-003
ASV2312	2.91844	-5.92149	1.82919	-3.23721	0.001207	0.004922	Bacteria	Bacteroidota	Bacteroidia	Bacteroidales	Prevotellaceae	Prevotellaceae_UCG-003
ASV1806	2.86716	-5.924	1.8354	-3.22763	0.001248	0.00504	Bacteria	Bacteroidota	Bacteroidia	Bacteroidales	Prevotellaceae	Prevotellaceae_UCG-003
ASV3006	2.38679	-5.92729	1.96972	-3.00921	0.002619	0.009383	Bacteria	Bacteroidota	Bacteroidia	Bacteroidales	Prevotellaceae	Prevotellaceae_UCG-003
ASV2460	2.51458	-6.00211	1.9514	-3.0758	0.002099	0.007777	Bacteria	Bacteroidota	Bacteroidia	Bacteroidales	Prevotellaceae	Prevotellaceae_UCG-003
ASV2404	2.51661	-6.00324	1.95563	-3.06973	0.002143	0.007913	Bacteria	Bacteroidota	Bacteroidia	Bacteroidales	Prevotellaceae	Prevotellaceae_UCG-003
ASV2849	2.5774	-6.03821	2.00404	-3.01302	0.002587	0.009279	Bacteria	Bacteroidota	Bacteroidia	Bacteroidales	Prevotellaceae	Prevotellaceae_UCG-003
ASV2309	2.5833	-6.03867	1.62868	-3.7077	0.000209	0.001185	Bacteria	Bacteroidota	Bacteroidia	Bacteroidales	Prevotellaceae	Prevotellaceae_UCG-003
ASV1928	2.67399	-6.09003	1.95799	-3.11034	0.001869	0.007058	Bacteria	Bacteroidota	Bacteroidia	Bacteroidales	Prevotellaceae	Prevotellaceae_UCG-003
ASV1618	3.17133	-6.12544	1.76269	-3.47505	0.000511	0.002409	Bacteria	Bacteroidota	Bacteroidia	Bacteroidales	Prevotellaceae	Prevotellaceae_UCG-003
ASV2218	2.95395	-6.12572	1.65843	-3.69368	0.000221	0.001233	Bacteria	Bacteroidota	Bacteroidia	Bacteroidales	Prevotellaceae	Prevotellaceae_UCG-003
ASV2007	3.01201	-6.12609	1.93792	-3.16117	0.001571	0.006081	Bacteria	Bacteroidota	Bacteroidia	Bacteroidales	Prevotellaceae	Prevotellaceae_UCG-003
ASV1774	3.36449	-6.14188	1.84902	-3.32169	0.000895	0.003823	Bacteria	Bacteroidota	Bacteroidia	Bacteroidales	Prevotellaceae	Prevotellaceae_UCG-003
ASV1862	2.89068	-6.14731	1.43879	-4.27256	1.93e-05	0.000166	Bacteria	Bacteroidota	Bacteroidia	Bacteroidales	Prevotellaceae	Prevotellaceae_UCG-003
ASV2319	2.82259	-6.16765	2.01117	-3.0667	0.002164	0.00797	Bacteria	Bacteroidota	Bacteroidia	Bacteroidales	Prevotellaceae	Prevotellaceae_UCG-003
ASV2263	2.97342	-6.24397	1.95101	-3.20038	0.001372	0.005421	Bacteria	Bacteroidota	Bacteroidia	Bacteroidales	Prevotellaceae	Prevotellaceae_UCG-003
ASV1422	3.8275	-6.43434	1.74717	-3.68272	0.000231	0.001276	Bacteria	Bacteroidota	Bacteroidia	Bacteroidales	Prevotellaceae	Prevotellaceae_UCG-003
ASV1702	3.84704	-6.44299	2.05312	-3.13815	0.0017	0.0065	Bacteria	Bacteroidota	Bacteroidia	Bacteroidales	Prevotellaceae	Prevotellaceae_UCG-003
ASV1827	3.55498	-6.50028	1.93414	-3.36081	0.000777	0.003373	Bacteria	Bacteroidota	Bacteroidia	Bacteroidales	Prevotellaceae	Prevotellaceae_UCG-003
ASV1545	4.14623	-6.56433	1.75709	-3.7359	0.000187	0.001077	Bacteria	Bacteroidota	Bacteroidia	Bacteroidales	Prevotellaceae	Prevotellaceae_UCG-003
ASV976	4.49294	-6.67383	1.821	-3.66493	0.000247	0.001341	Bacteria	Bacteroidota	Bacteroidia	Bacteroidales	Prevotellaceae	Prevotellaceae_UCG-003
ASV1164	4.41338	-6.68388	1.716	-3.89504	9.82e-05	0.00063	Bacteria	Bacteroidota	Bacteroidia	Bacteroidales	Prevotellaceae	Prevotellaceae_UCG-003
ASV1231	4.22215	-6.69251	1.48217	-4.51535	6.32e-06	6.33e-05	Bacteria	Bacteroidota	Bacteroidia	Bacteroidales	Prevotellaceae	Prevotellaceae_UCG-003
ASV1028	4.9913	-6.73459	1.88856	-3.566	0.000362	0.001849	Bacteria	Bacteroidota	Bacteroidia	Bacteroidales	Prevotellaceae	Prevotellaceae_UCG-003
ASV1665	4.21492	-6.74566	1.56481	-4.31084	1.63e-05	0.000142	Bacteria	Bacteroidota	Bacteroidia	Bacteroidales	Prevotellaceae	Prevotellaceae_UCG-003
ASV1225	4.55976	-6.86066	1.70574	-4.0221	5.77e-05	0.000409	Bacteria	Bacteroidota	Bacteroidia	Bacteroidales	Prevotellaceae	Prevotellaceae_UCG-003
ASV912	5.06587	-6.86675	1.75884	-3.90414	9.46e-05	0.000612	Bacteria	Bacteroidota	Bacteroidia	Bacteroidales	Prevotellaceae	Prevotellaceae_UCG-003
ASV746	5.69268	-6.87655	1.93339	-3.55673	0.000376	0.001892	Bacteria	Bacteroidota	Bacteroidia	Bacteroidales	Prevotellaceae	Prevotellaceae_UCG-003
ASV273	12.3357	-4.76995	1.55463	-3.06823	0.002153	0.007941	Bacteria	Bacteroidota	Bacteroidia	Bacteroidales	Prevotellaceae	Prevotellaceae_UCG-004
ASV535	6.02815	-5.12326	1.63332	-3.13671	0.001709	0.006522	Bacteria	Bacteroidota	Bacteroidia	Bacteroidales	Prevotellaceae	Prevotellaceae_UCG-004
ASV633	6.36673	-5.13203	1.71225	-2.99724	0.002724	0.009649	Bacteria	Bacteroidota	Bacteroidia	Bacteroidales	Prevotellaceae	Prevotellaceae_UCG-004
ASV6285	1.53903	-5.29356	1.68063	-3.14976	0.001634	0.006276	Bacteria	Bacteroidota	Bacteroidia	Bacteroidales	Prevotellaceae	Prevotellaceae_UCG-004
ASV911	4.59087	-5.32792	1.68078	-3.1699	0.001525	0.005938	Bacteria	Bacteroidota	Bacteroidia	Bacteroidales	Prevotellaceae	Prevotellaceae_UCG-004
ASV4620	2.09417	-5.44996	1.79955	-3.02851	0.002458	0.008867	Bacteria	Bacteroidota	Bacteroidia	Bacteroidales	Prevotellaceae	Prevotellaceae_UCG-004
ASV4361	2.01853	-5.47247	1.74511	-3.13589	0.001713	0.006528	Bacteria	Bacteroidota	Bacteroidia	Bacteroidales	Prevotellaceae	Prevotellaceae_UCG-004
ASV5710	1.75619	-5.48371	1.66828	-3.28704	0.001012	0.004239	Bacteria	Bacteroidota	Bacteroidia	Bacteroidales	Prevotellaceae	Prevotellaceae_UCG-004
ASV4224	2.1435	-5.53431	1.77113	-3.12473	0.00178	0.006742	Bacteria	Bacteroidota	Bacteroidia	Bacteroidales	Prevotellaceae	Prevotellaceae_UCG-004
ASV5538	1.82505	-5.53859	1.63699	-3.3834	0.000716	0.003139	Bacteria	Bacteroidota	Bacteroidia	Bacteroidales	Prevotellaceae	Prevotellaceae_UCG-004
ASV4220	2.0661	-5.55742	1.70886	-3.25212	0.001145	0.004694	Bacteria	Bacteroidota	Bacteroidia	Bacteroidales	Prevotellaceae	Prevotellaceae_UCG-004
ASV417	8.30398	-5.57031	1.69129	-3.29352	0.000989	0.004157	Bacteria	Bacteroidota	Bacteroidia	Bacteroidales	Prevotellaceae	Prevotellaceae_UCG-004
ASV4344	2.19553	-5.69276	1.57462	-3.61532	0.0003	0.001588	Bacteria	Bacteroidota	Bacteroidia	Bacteroidales	Prevotellaceae	Prevotellaceae_UCG-004
ASV3608	2.51481	-5.83752	1.66733	-3.50113	0.000463	0.002225	Bacteria	Bacteroidota	Bacteroidia	Bacteroidales	Prevotellaceae	Prevotellaceae_UCG-004
ASV3501	2.41513	-5.84424	1.60882	-3.63262	0.000281	0.001495	Bacteria	Bacteroidota	Bacteroidia	Bacteroidales	Prevotellaceae	Prevotellaceae_UCG-004
ASV2464	2.58599	-5.84794	1.55363	-3.76405	0.000167	0.000985	Bacteria	Bacteroidota	Bacteroidia	Bacteroidales	Prevotellaceae	Prevotellaceae_UCG-004
ASV2846	3.24463	-5.85532	1.9465	-3.00813	0.002629	0.009403	Bacteria	Bacteroidota	Bacteroidia	Bacteroidales	Prevotellaceae	Prevotellaceae_UCG-004
ASV2935	2.49607	-5.86137	1.91552	-3.05993	0.002214	0.008127	Bacteria	Bacteroidota	Bacteroidia	Bacteroidales	Prevotellaceae	Prevotellaceae_UCG-004
ASV2068	2.80971	-5.92124	1.59864	-3.70392	0.000212	0.001197	Bacteria	Bacteroidota	Bacteroidia	Bacteroidales	Prevotellaceae	Prevotellaceae_UCG-004
ASV2316	2.67262	-5.93683	1.67715	-3.53983	0.0004	0.00198	Bacteria	Bacteroidota	Bacteroidia	Bacteroidales	Prevotellaceae	Prevotellaceae_UCG-004
ASV862	4.74088	-5.94815	1.58442	-3.75414	0.000174	0.001013	Bacteria	Bacteroidota	Bacteroidia	Bacteroidales	Prevotellaceae	Prevotellaceae_UCG-004
ASV3417	2.79249	-5.97457	2.00048	-2.98657	0.002821	0.009936	Bacteria	Bacteroidota	Bacteroidia	Bacteroidales	Prevotellaceae	Prevotellaceae_UCG-004
ASV1417	3.27071	-6.00235	1.71314	-3.50371	0.000459	0.002212	Bacteria	Bacteroidota	Bacteroidia	Bacteroidales	Prevotellaceae	Prevotellaceae_UCG-004
ASV3070	2.62637	-6.00324	1.48007	-4.05606	4.99e-05	0.000361	Bacteria	Bacteroidota	Bacteroidia	Bacteroidales	Prevotellaceae	Prevotellaceae_UCG-004
ASV2517	3.25723	-6.02376	1.88055	-3.20319	0.001359	0.005385	Bacteria	Bacteroidota	Bacteroidia	Bacteroidales	Prevotellaceae	Prevotellaceae_UCG-004
ASV2797	2.78267	-6.03172	1.88335	-3.20265	0.001362	0.005387	Bacteria	Bacteroidota	Bacteroidia	Bacteroidales	Prevotellaceae	Prevotellaceae_UCG-004
ASV2845	2.91061	-6.04167	1.7389	-3.47441	0.000512	0.00241	Bacteria	Bacteroidota	Bacteroidia	Bacteroidales	Prevotellaceae	Prevotellaceae_UCG-004
ASV2855	3.2292	-6.09792	1.82831	-3.33527	0.000852	0.00366	Bacteria	Bacteroidota	Bacteroidia	Bacteroidales	Prevotellaceae	Prevotellaceae_UCG-004
ASV1561	3.41455	-6.11183	1.66481	-3.67118	0.000241	0.00132	Bacteria	Bacteroidota	Bacteroidia	Bacteroidales	Prevotellaceae	Prevotellaceae_UCG-004
ASV1340	2.88003	-6.1137	1.30099	-4.69927	2.61e-06	2.97e-05	Bacteria	Bacteroidota	Bacteroidia	Bacteroidales	Prevotellaceae	Prevotellaceae_UCG-004
ASV2083	3.26264	-6.17275	2.02215	-3.05256	0.002269	0.008306	Bacteria	Bacteroidota	Bacteroidia	Bacteroidales	Prevotellaceae	Prevotellaceae_UCG-004
ASV889	6.37738	-6.19082	1.77392	-3.48991	0.000483	0.002296	Bacteria	Bacteroidota	Bacteroidia	Bacteroidales	Prevotellaceae	Prevotellaceae_UCG-004
ASV2463	3.20103	-6.19416	1.74999	-3.53953	0.000401	0.00198	Bacteria	Bacteroidota	Bacteroidia	Bacteroidales	Prevotellaceae	Prevotellaceae_UCG-004
ASV2714	2.93852	-6.22671	1.95234	-3.18935	0.001426	0.005588	Bacteria	Bacteroidota	Bacteroidia	Bacteroidales	Prevotellaceae	Prevotellaceae_UCG-004
ASV259	13.9455	-6.24456	1.54558	-4.04028	5.34e-05	0.000381	Bacteria	Bacteroidota	Bacteroidia	Bacteroidales	Prevotellaceae	Prevotellaceae_UCG-004
ASV1615	3.36842	-6.27791	1.69876	-3.69558	0.000219	0.001226	Bacteria	Bacteroidota	Bacteroidia	Bacteroidales	Prevotellaceae	Prevotellaceae_UCG-004
ASV2167	3.26426	-6.27807	1.59381	-3.93903	8.18e-05	0.000542	Bacteria	Bacteroidota	Bacteroidia	Bacteroidales	Prevotellaceae	Prevotellaceae_UCG-004
ASV2997	3.09136	-6.2989	1.9514	-3.22789	0.001247	0.00504	Bacteria	Bacteroidota	Bacteroidia	Bacteroidales	Prevotellaceae	Prevotellaceae_UCG-004
ASV1698	3.57369	-6.32354	1.55716	-4.06095	4.89e-05	0.000356	Bacteria	Bacteroidota	Bacteroidia	Bacteroidales	Prevotellaceae	Prevotellaceae_UCG-004
ASV1504	3.76272	-6.33537	1.81398	-3.49253	0.000478	0.002278	Bacteria	Bacteroidota	Bacteroidia	Bacteroidales	Prevotellaceae	Prevotellaceae_UCG-004
ASV1128	4.04426	-6.38935	1.68308	-3.79621	0.000147	0.000891	Bacteria	Bacteroidota	Bacteroidia	Bacteroidales	Prevotellaceae	Prevotellaceae_UCG-004
ASV1543	3.96001	-6.42202	1.5817	-4.06019	4.9e-05	0.000356	Bacteria	Bacteroidota	Bacteroidia	Bacteroidales	Prevotellaceae	Prevotellaceae_UCG-004
ASV1194	3.56848	-6.46311	1.41211	-4.57691	4.72e-06	4.96e-05	Bacteria	Bacteroidota	Bacteroidia	Bacteroidales	Prevotellaceae	Prevotellaceae_UCG-004
ASV1358	3.79519	-6.46735	1.42593	-4.53552	5.75e-06	5.82e-05	Bacteria	Bacteroidota	Bacteroidia	Bacteroidales	Prevotellaceae	Prevotellaceae_UCG-004
ASV359	10.1365	-6.47136	1.64494	-3.93411	8.35e-05	0.00055	Bacteria	Bacteroidota	Bacteroidia	Bacteroidales	Prevotellaceae	Prevotellaceae_UCG-004
ASV1044	3.93076	-6.47821	1.54035	-4.20566	2.6e-05	0.000214	Bacteria	Bacteroidota	Bacteroidia	Bacteroidales	Prevotellaceae	Prevotellaceae_UCG-004
ASV1179	4.2096	-6.50374	1.63015	-3.98966	6.62e-05	0.000462	Bacteria	Bacteroidota	Bacteroidia	Bacteroidales	Prevotellaceae	Prevotellaceae_UCG-004
ASV1419	3.92294	-6.51904	1.43791	-4.53369	5.8e-06	5.83e-05	Bacteria	Bacteroidota	Bacteroidia	Bacteroidales	Prevotellaceae	Prevotellaceae_UCG-004
ASV1590	3.63838	-6.53419	1.26854	-5.15094	2.59e-07	3.8e-06	Bacteria	Bacteroidota	Bacteroidia	Bacteroidales	Prevotellaceae	Prevotellaceae_UCG-004
ASV1220	3.76122	-6.54228	1.43892	-4.54666	5.45e-06	5.57e-05	Bacteria	Bacteroidota	Bacteroidia	Bacteroidales	Prevotellaceae	Prevotellaceae_UCG-004
ASV1252	4.20108	-6.54423	1.58715	-4.12326	3.74e-05	0.00029	Bacteria	Bacteroidota	Bacteroidia	Bacteroidales	Prevotellaceae	Prevotellaceae_UCG-004
ASV1129	4.36582	-6.54467	1.65003	-3.96639	7.3e-05	0.000495	Bacteria	Bacteroidota	Bacteroidia	Bacteroidales	Prevotellaceae	Prevotellaceae_UCG-004
ASV391	6.24692	-6.5464	1.14928	-5.6961	1.23e-08	2.29e-07	Bacteria	Bacteroidota	Bacteroidia	Bacteroidales	Prevotellaceae	Prevotellaceae_UCG-004
ASV1176	3.91807	-6.55894	1.30365	-5.0312	4.87e-07	6.78e-06	Bacteria	Bacteroidota	Bacteroidia	Bacteroidales	Prevotellaceae	Prevotellaceae_UCG-004
ASV1392	3.76187	-6.583	1.21263	-5.42869	5.68e-08	9.48e-07	Bacteria	Bacteroidota	Bacteroidia	Bacteroidales	Prevotellaceae	Prevotellaceae_UCG-004
ASV1193	4.01654	-6.61828	1.25923	-5.25581	1.47e-07	2.28e-06	Bacteria	Bacteroidota	Bacteroidia	Bacteroidales	Prevotellaceae	Prevotellaceae_UCG-004
ASV996	4.07203	-6.6189	1.30567	-5.06937	3.99e-07	5.68e-06	Bacteria	Bacteroidota	Bacteroidia	Bacteroidales	Prevotellaceae	Prevotellaceae_UCG-004
ASV1663	3.96729	-6.65871	1.12337	-5.92743	3.08e-09	6.53e-08	Bacteria	Bacteroidota	Bacteroidia	Bacteroidales	Prevotellaceae	Prevotellaceae_UCG-004
ASV1061	4.2628	-6.70711	1.49461	-4.48754	7.2e-06	7.1e-05	Bacteria	Bacteroidota	Bacteroidia	Bacteroidales	Prevotellaceae	Prevotellaceae_UCG-004
ASV839	4.26891	-6.76578	1.28532	-5.26388	1.41e-07	2.19e-06	Bacteria	Bacteroidota	Bacteroidia	Bacteroidales	Prevotellaceae	Prevotellaceae_UCG-004
ASV861	5.1547	-6.77252	1.65976	-4.08043	4.5e-05	0.000333	Bacteria	Bacteroidota	Bacteroidia	Bacteroidales	Prevotellaceae	Prevotellaceae_UCG-004
ASV674	5.24345	-6.92163	1.52627	-4.535	5.76e-06	5.82e-05	Bacteria	Bacteroidota	Bacteroidia	Bacteroidales	Prevotellaceae	Prevotellaceae_UCG-004
ASV1249	4.77904	-6.92757	1.94846	-3.5554	0.000377	0.001898	Bacteria	Bacteroidota	Bacteroidia	Bacteroidales	Prevotellaceae	Prevotellaceae_UCG-004
ASV868	4.7986	-6.93377	1.19672	-5.79397	6.87e-09	1.33e-07	Bacteria	Bacteroidota	Bacteroidia	Bacteroidales	Prevotellaceae	Prevotellaceae_UCG-004
ASV808	5.07273	-6.95162	1.30604	-5.32268	1.02e-07	1.64e-06	Bacteria	Bacteroidota	Bacteroidia	Bacteroidales	Prevotellaceae	Prevotellaceae_UCG-004
ASV896	4.9173	-6.9696	1.15446	-6.03711	1.57e-09	3.64e-08	Bacteria	Bacteroidota	Bacteroidia	Bacteroidales	Prevotellaceae	Prevotellaceae_UCG-004
ASV860	5.4808	-7.00758	1.449	-4.83616	1.32e-06	1.67e-05	Bacteria	Bacteroidota	Bacteroidia	Bacteroidales	Prevotellaceae	Prevotellaceae_UCG-004
ASV663	5.57597	-7.07948	1.59132	-4.44881	8.63e-06	8.19e-05	Bacteria	Bacteroidota	Bacteroidia	Bacteroidales	Prevotellaceae	Prevotellaceae_UCG-004
ASV654	5.59237	-7.08327	1.29806	-5.45679	4.85e-08	8.26e-07	Bacteria	Bacteroidota	Bacteroidia	Bacteroidales	Prevotellaceae	Prevotellaceae_UCG-004
ASV741	5.5924	-7.08378	1.34406	-5.27042	1.36e-07	2.14e-06	Bacteria	Bacteroidota	Bacteroidia	Bacteroidales	Prevotellaceae	Prevotellaceae_UCG-004
ASV532	6.01269	-7.21992	1.0992	-6.56832	5.09e-11	1.93e-09	Bacteria	Bacteroidota	Bacteroidia	Bacteroidales	Prevotellaceae	Prevotellaceae_UCG-004
ASV631	6.15842	-7.24239	1.24405	-5.82164	5.83e-09	1.16e-07	Bacteria	Bacteroidota	Bacteroidia	Bacteroidales	Prevotellaceae	Prevotellaceae_UCG-004
ASV621	6.02394	-7.26184	1.10222	-6.58837	4.45e-11	1.77e-09	Bacteria	Bacteroidota	Bacteroidia	Bacteroidales	Prevotellaceae	Prevotellaceae_UCG-004
ASV488	7.14617	-7.40672	1.47515	-5.02099	5.14e-07	7.11e-06	Bacteria	Bacteroidota	Bacteroidia	Bacteroidales	Prevotellaceae	Prevotellaceae_UCG-004
ASV522	6.95659	-7.43617	1.16667	-6.37386	1.84e-10	5.56e-09	Bacteria	Bacteroidota	Bacteroidia	Bacteroidales	Prevotellaceae	Prevotellaceae_UCG-004
ASV617	6.97273	-7.24292	2.19787	-3.29543	0.000983	0.004136	Bacteria	Bacteroidota	Bacteroidia	Bacteroidales	Rikenellaceae	Rikenella
ASV518	8.66982	-7.78723	2.38678	-3.26266	0.001104	0.004561	Bacteria	Bacteroidota	Bacteroidia	Bacteroidales	Rikenellaceae	Rikenella
ASV4234	2.0103	-5.55948	1.85572	-2.99586	0.002737	0.009665	Bacteria	Bacteroidota	Bacteroidia	Bacteroidales	Rikenellaceae	Rikenellaceae_RC9_gut_group
ASV2215	2.37093	-5.77934	1.92356	-3.00451	0.00266	0.009489	Bacteria	Bacteroidota	Bacteroidia	Bacteroidales	Rikenellaceae	Rikenellaceae_RC9_gut_group
ASV2519	2.35949	-5.84405	1.81086	-3.22722	0.00125	0.00504	Bacteria	Bacteroidota	Bacteroidia	Bacteroidales	Rikenellaceae	Rikenellaceae_RC9_gut_group
ASV2259	2.38971	-5.89641	1.74123	-3.38636	0.000708	0.003111	Bacteria	Bacteroidota	Bacteroidia	Bacteroidales	Rikenellaceae	Rikenellaceae_RC9_gut_group
ASV1851	2.45288	-5.93463	1.76473	-3.36291	0.000771	0.003353	Bacteria	Bacteroidota	Bacteroidia	Bacteroidales	Rikenellaceae	Rikenellaceae_RC9_gut_group
ASV2064	2.67399	-6.03148	1.77222	-3.40334	0.000666	0.002961	Bacteria	Bacteroidota	Bacteroidia	Bacteroidales	Rikenellaceae	Rikenellaceae_RC9_gut_group
ASV1829	2.80673	-6.0754	1.83715	-3.30698	0.000943	0.003983	Bacteria	Bacteroidota	Bacteroidia	Bacteroidales	Rikenellaceae	Rikenellaceae_RC9_gut_group
ASV1583	3.19792	-6.13897	2.02822	-3.02678	0.002472	0.008905	Bacteria	Bacteroidota	Bacteroidia	Bacteroidales	Rikenellaceae	Rikenellaceae_RC9_gut_group
ASV1776	3.35182	-6.21795	1.74824	-3.55668	0.000376	0.001892	Bacteria	Bacteroidota	Bacteroidia	Bacteroidales	Rikenellaceae	Rikenellaceae_RC9_gut_group
ASV1195	4.27565	-6.4088	1.67404	-3.82834	0.000129	0.000792	Bacteria	Bacteroidota	Bacteroidia	Bacteroidales	Rikenellaceae	Rikenellaceae_RC9_gut_group
ASV1389	3.50133	-6.41145	1.8099	-3.54243	0.000396	0.001974	Bacteria	Bacteroidota	Bacteroidia	Bacteroidales	Rikenellaceae	Rikenellaceae_RC9_gut_group
ASV1221	4.01474	-6.44635	1.81602	-3.54972	0.000386	0.001931	Bacteria	Bacteroidota	Bacteroidia	Bacteroidales	Rikenellaceae	Rikenellaceae_RC9_gut_group
ASV990	4.65655	-6.80456	1.60849	-4.2304	2.33e-05	0.000194	Bacteria	Bacteroidota	Bacteroidia	Bacteroidales	Rikenellaceae	Rikenellaceae_RC9_gut_group
ASV942	4.59895	-6.83749	1.78366	-3.83341	0.000126	0.000778	Bacteria	Bacteroidota	Bacteroidia	Bacteroidales	Rikenellaceae	Rikenellaceae_RC9_gut_group
ASV901	5.33933	-7.0127	2.31197	-3.03322	0.00242	0.008768	Bacteria	Bacteroidota	Bacteroidia	Bacteroidales	Rikenellaceae	Rikenellaceae_RC9_gut_group
ASV539	7.74538	-7.56243	2.03144	-3.72269	0.000197	0.001124	Bacteria	Bacteroidota	Bacteroidia	Bacteroidales	Rikenellaceae	Rikenellaceae_RC9_gut_group
ASV474	8.34661	-4.84169	1.49664	-3.23505	0.001216	0.004944	Bacteria	Firmicutes	Clostridia	Peptostreptococcales-Tissierellales	Peptostreptococcaceae	Romboutsia
ASV309	11.1449	-4.9491	1.48986	-3.32186	0.000894	0.003823	Bacteria	Firmicutes	Clostridia	Peptostreptococcales-Tissierellales	Peptostreptococcaceae	Romboutsia
ASV86	27.642	-5.34422	1.77284	-3.0145	0.002574	0.009247	Bacteria	Firmicutes	Clostridia	Peptostreptococcales-Tissierellales	Peptostreptococcaceae	Romboutsia
ASV122	22.5107	-5.62175	1.71513	-3.27775	0.001046	0.004345	Bacteria	Firmicutes	Clostridia	Peptostreptococcales-Tissierellales	Peptostreptococcaceae	Romboutsia
ASV93	27.6154	-5.82918	1.72568	-3.37791	0.00073	0.003186	Bacteria	Firmicutes	Clostridia	Peptostreptococcales-Tissierellales	Peptostreptococcaceae	Romboutsia
ASV120	22.1397	-6.0271	1.70026	-3.5448	0.000393	0.00196	Bacteria	Firmicutes	Clostridia	Peptostreptococcales-Tissierellales	Peptostreptococcaceae	Romboutsia
ASV28	48.3105	-6.08357	1.58059	-3.84893	0.000119	0.000743	Bacteria	Firmicutes	Clostridia	Peptostreptococcales-Tissierellales	Peptostreptococcaceae	Romboutsia
ASV50	40.2968	-6.14833	1.5406	-3.99087	6.58e-05	0.00046	Bacteria	Firmicutes	Clostridia	Peptostreptococcales-Tissierellales	Peptostreptococcaceae	Romboutsia
ASV121	22.3052	-6.17851	1.67828	-3.68144	0.000232	0.001276	Bacteria	Firmicutes	Clostridia	Peptostreptococcales-Tissierellales	Peptostreptococcaceae	Romboutsia
ASV15	54.2482	-6.25254	1.58555	-3.94345	8.03e-05	0.000533	Bacteria	Firmicutes	Clostridia	Peptostreptococcales-Tissierellales	Peptostreptococcaceae	Romboutsia
ASV18	55.0916	-6.25316	1.66616	-3.75304	0.000175	0.001015	Bacteria	Firmicutes	Clostridia	Peptostreptococcales-Tissierellales	Peptostreptococcaceae	Romboutsia
ASV111	24.2272	-6.31215	1.66533	-3.79033	0.00015	0.000908	Bacteria	Firmicutes	Clostridia	Peptostreptococcales-Tissierellales	Peptostreptococcaceae	Romboutsia
ASV1	85.3342	-6.4286	1.88553	-3.40944	0.000651	0.0029	Bacteria	Firmicutes	Clostridia	Peptostreptococcales-Tissierellales	Peptostreptococcaceae	Romboutsia
ASV14	58.5662	-6.43725	1.35486	-4.75122	2.02e-06	2.38e-05	Bacteria	Firmicutes	Clostridia	Peptostreptococcales-Tissierellales	Peptostreptococcaceae	Romboutsia
ASV54	37.3599	-6.47116	1.48034	-4.37141	1.23e-05	0.000113	Bacteria	Firmicutes	Clostridia	Peptostreptococcales-Tissierellales	Peptostreptococcaceae	Romboutsia
ASV387	8.91211	-6.59806	1.33185	-4.95405	7.27e-07	9.89e-06	Bacteria	Firmicutes	Clostridia	Peptostreptococcales-Tissierellales	Peptostreptococcaceae	Romboutsia
ASV65	33.9222	-6.60753	1.44808	-4.56297	5.04e-06	5.2e-05	Bacteria	Firmicutes	Clostridia	Peptostreptococcales-Tissierellales	Peptostreptococcaceae	Romboutsia
ASV9	65.7758	-6.67255	1.62018	-4.1184	3.82e-05	0.000294	Bacteria	Firmicutes	Clostridia	Peptostreptococcales-Tissierellales	Peptostreptococcaceae	Romboutsia
ASV56	35.0935	-6.69118	1.36156	-4.91434	8.91e-07	1.17e-05	Bacteria	Firmicutes	Clostridia	Peptostreptococcales-Tissierellales	Peptostreptococcaceae	Romboutsia
ASV31	44.5442	-6.72423	1.49208	-4.50663	6.59e-06	6.54e-05	Bacteria	Firmicutes	Clostridia	Peptostreptococcales-Tissierellales	Peptostreptococcaceae	Romboutsia
ASV81	28.3886	-6.77104	1.41062	-4.80005	1.59e-06	1.95e-05	Bacteria	Firmicutes	Clostridia	Peptostreptococcales-Tissierellales	Peptostreptococcaceae	Romboutsia
ASV16	53.2071	-6.77615	1.42486	-4.75567	1.98e-06	2.35e-05	Bacteria	Firmicutes	Clostridia	Peptostreptococcales-Tissierellales	Peptostreptococcaceae	Romboutsia
ASV24	49.4464	-6.82341	1.63589	-4.17106	3.03e-05	0.000244	Bacteria	Firmicutes	Clostridia	Peptostreptococcales-Tissierellales	Peptostreptococcaceae	Romboutsia
ASV3	80.6562	-6.96599	1.64485	-4.23504	2.29e-05	0.000191	Bacteria	Firmicutes	Clostridia	Peptostreptococcales-Tissierellales	Peptostreptococcaceae	Romboutsia
ASV2	82.1798	-6.966	1.78048	-3.91244	9.14e-05	0.000596	Bacteria	Firmicutes	Clostridia	Peptostreptococcales-Tissierellales	Peptostreptococcaceae	Romboutsia
ASV8	64.344	-6.98342	1.67295	-4.17432	2.99e-05	0.000242	Bacteria	Firmicutes	Clostridia	Peptostreptococcales-Tissierellales	Peptostreptococcaceae	Romboutsia
ASV22	51.6853	-7.16905	1.56342	-4.5855	4.53e-06	4.81e-05	Bacteria	Firmicutes	Clostridia	Peptostreptococcales-Tissierellales	Peptostreptococcaceae	Romboutsia
ASV669	5.8113	-7.20945	1.12038	-6.43481	1.24e-10	4.07e-09	Bacteria	Firmicutes	Clostridia	Peptostreptococcales-Tissierellales	Peptostreptococcaceae	Romboutsia
ASV557	6.18851	-7.30077	1.13012	-6.46016	1.05e-10	3.59e-09	Bacteria	Firmicutes	Clostridia	Peptostreptococcales-Tissierellales	Peptostreptococcaceae	Romboutsia
ASV29	46.791	-7.36588	1.50061	-4.90859	9.17e-07	1.2e-05	Bacteria	Firmicutes	Clostridia	Peptostreptococcales-Tissierellales	Peptostreptococcaceae	Romboutsia
ASV571	6.59035	-7.39118	1.09183	-6.76957	1.29e-11	6.26e-10	Bacteria	Firmicutes	Clostridia	Peptostreptococcales-Tissierellales	Peptostreptococcaceae	Romboutsia
ASV533	6.69445	-7.41438	1.1859	-6.25212	4.05e-10	1.1e-08	Bacteria	Firmicutes	Clostridia	Peptostreptococcales-Tissierellales	Peptostreptococcaceae	Romboutsia
ASV34	42.471	-7.41806	1.37015	-5.41405	6.16e-08	1e-06	Bacteria	Firmicutes	Clostridia	Peptostreptococcales-Tissierellales	Peptostreptococcaceae	Romboutsia
ASV538	6.76291	-7.42846	1.10831	-6.70248	2.05e-11	9.16e-10	Bacteria	Firmicutes	Clostridia	Peptostreptococcales-Tissierellales	Peptostreptococcaceae	Romboutsia
ASV11	62.4257	-7.44695	1.55814	-4.77937	1.76e-06	2.14e-05	Bacteria	Firmicutes	Clostridia	Peptostreptococcales-Tissierellales	Peptostreptococcaceae	Romboutsia
ASV542	6.84917	-7.44739	1.1316	-6.58132	4.66e-11	1.82e-09	Bacteria	Firmicutes	Clostridia	Peptostreptococcales-Tissierellales	Peptostreptococcaceae	Romboutsia
ASV456	6.92198	-7.46201	1.14653	-6.50838	7.6e-11	2.8e-09	Bacteria	Firmicutes	Clostridia	Peptostreptococcales-Tissierellales	Peptostreptococcaceae	Romboutsia
ASV260	12.2547	-7.53498	1.12267	-6.71166	1.92e-11	8.76e-10	Bacteria	Firmicutes	Clostridia	Peptostreptococcales-Tissierellales	Peptostreptococcaceae	Romboutsia
ASV17	54.678	-7.54806	1.60064	-4.71566	2.41e-06	2.78e-05	Bacteria	Firmicutes	Clostridia	Peptostreptococcales-Tissierellales	Peptostreptococcaceae	Romboutsia
ASV441	7.59048	-7.59524	1.12212	-6.76867	1.3e-11	6.26e-10	Bacteria	Firmicutes	Clostridia	Peptostreptococcales-Tissierellales	Peptostreptococcaceae	Romboutsia
ASV263	12.9999	-7.61558	1.0489	-7.26056	3.85e-13	3.16e-11	Bacteria	Firmicutes	Clostridia	Peptostreptococcales-Tissierellales	Peptostreptococcaceae	Romboutsia
ASV5	70.2358	-7.61959	1.55648	-4.89542	9.81e-07	1.25e-05	Bacteria	Firmicutes	Clostridia	Peptostreptococcales-Tissierellales	Peptostreptococcaceae	Romboutsia
ASV20	53.3354	-7.71467	1.39439	-5.53264	3.15e-08	5.45e-07	Bacteria	Firmicutes	Clostridia	Peptostreptococcales-Tissierellales	Peptostreptococcaceae	Romboutsia
ASV411	8.41611	-7.7441	1.13022	-6.85186	7.29e-12	3.88e-10	Bacteria	Firmicutes	Clostridia	Peptostreptococcales-Tissierellales	Peptostreptococcaceae	Romboutsia
ASV10	62.7475	-7.76755	1.55946	-4.98092	6.33e-07	8.66e-06	Bacteria	Firmicutes	Clostridia	Peptostreptococcales-Tissierellales	Peptostreptococcaceae	Romboutsia
ASV423	8.66491	-7.78595	1.13222	-6.87668	6.13e-12	3.41e-10	Bacteria	Firmicutes	Clostridia	Peptostreptococcales-Tissierellales	Peptostreptococcaceae	Romboutsia
ASV443	8.67625	-7.78776	1.11519	-6.98332	2.88e-12	1.76e-10	Bacteria	Firmicutes	Clostridia	Peptostreptococcales-Tissierellales	Peptostreptococcaceae	Romboutsia
ASV404	8.80669	-7.80933	1.04193	-7.49506	6.63e-14	6.64e-12	Bacteria	Firmicutes	Clostridia	Peptostreptococcales-Tissierellales	Peptostreptococcaceae	Romboutsia
ASV75	31.2664	-7.81861	1.36485	-5.72854	1.01e-08	1.91e-07	Bacteria	Firmicutes	Clostridia	Peptostreptococcales-Tissierellales	Peptostreptococcaceae	Romboutsia
ASV392	8.86636	-7.81943	1.15705	-6.7581	1.4e-11	6.48e-10	Bacteria	Firmicutes	Clostridia	Peptostreptococcales-Tissierellales	Peptostreptococcaceae	Romboutsia
ASV330	9.08256	-7.85419	1.06837	-7.35153	1.96e-13	1.75e-11	Bacteria	Firmicutes	Clostridia	Peptostreptococcales-Tissierellales	Peptostreptococcaceae	Romboutsia
ASV7	69.0065	-7.93721	1.49131	-5.32232	1.02e-07	1.64e-06	Bacteria	Firmicutes	Clostridia	Peptostreptococcales-Tissierellales	Peptostreptococcaceae	Romboutsia
ASV63	33.3375	-7.94258	1.29664	-6.12552	9.04e-10	2.22e-08	Bacteria	Firmicutes	Clostridia	Peptostreptococcales-Tissierellales	Peptostreptococcaceae	Romboutsia
ASV4	78.2195	-7.97048	1.74182	-4.57594	4.74e-06	4.97e-05	Bacteria	Firmicutes	Clostridia	Peptostreptococcales-Tissierellales	Peptostreptococcaceae	Romboutsia
ASV234	13.1408	-7.97956	1.22667	-6.50504	7.77e-11	2.82e-09	Bacteria	Firmicutes	Clostridia	Peptostreptococcales-Tissierellales	Peptostreptococcaceae	Romboutsia
ASV301	10.0878	-8.00569	1.12227	-7.1335	9.79e-13	6.45e-11	Bacteria	Firmicutes	Clostridia	Peptostreptococcales-Tissierellales	Peptostreptococcaceae	Romboutsia
ASV308	10.2847	-8.03323	1.11904	-7.17869	7.04e-13	4.93e-11	Bacteria	Firmicutes	Clostridia	Peptostreptococcales-Tissierellales	Peptostreptococcaceae	Romboutsia
ASV299	10.2907	-8.03427	1.13929	-7.05203	1.76e-12	1.1e-10	Bacteria	Firmicutes	Clostridia	Peptostreptococcales-Tissierellales	Peptostreptococcaceae	Romboutsia
ASV292	10.5495	-8.07005	1.04487	-7.7235	1.13e-14	1.32e-12	Bacteria	Firmicutes	Clostridia	Peptostreptococcales-Tissierellales	Peptostreptococcaceae	Romboutsia
ASV306	10.9574	-8.12456	1.12231	-7.23912	4.52e-13	3.53e-11	Bacteria	Firmicutes	Clostridia	Peptostreptococcales-Tissierellales	Peptostreptococcaceae	Romboutsia
ASV284	10.9714	-8.12656	1.11957	-7.25864	3.91e-13	3.16e-11	Bacteria	Firmicutes	Clostridia	Peptostreptococcales-Tissierellales	Peptostreptococcaceae	Romboutsia
ASV270	11.2474	-8.16275	1.08473	-7.52516	5.27e-14	5.49e-12	Bacteria	Firmicutes	Clostridia	Peptostreptococcales-Tissierellales	Peptostreptococcaceae	Romboutsia
ASV42	41.888	-8.29536	1.26294	-6.56831	5.09e-11	1.93e-09	Bacteria	Firmicutes	Clostridia	Peptostreptococcales-Tissierellales	Peptostreptococcaceae	Romboutsia
ASV227	12.5267	-8.31781	1.07743	-7.72003	1.16e-14	1.32e-12	Bacteria	Firmicutes	Clostridia	Peptostreptococcales-Tissierellales	Peptostreptococcaceae	Romboutsia
ASV32	45.5692	-8.34094	1.40115	-5.95293	2.63e-09	5.64e-08	Bacteria	Firmicutes	Clostridia	Peptostreptococcales-Tissierellales	Peptostreptococcaceae	Romboutsia
ASV27	47.1314	-8.34306	1.4814	-5.63187	1.78e-08	3.26e-07	Bacteria	Firmicutes	Clostridia	Peptostreptococcales-Tissierellales	Peptostreptococcaceae	Romboutsia
ASV219	13.6425	-8.39622	1.40403	-5.98008	2.23e-09	4.97e-08	Bacteria	Firmicutes	Clostridia	Peptostreptococcales-Tissierellales	Peptostreptococcaceae	Romboutsia
ASV170	16.3188	-8.6999	1.00156	-8.68632	3.74e-18	8.94e-16	Bacteria	Firmicutes	Clostridia	Peptostreptococcales-Tissierellales	Peptostreptococcaceae	Romboutsia
ASV175	16.3363	-8.70138	1.03354	-8.41903	3.8e-17	6.79e-15	Bacteria	Firmicutes	Clostridia	Peptostreptococcales-Tissierellales	Peptostreptococcaceae	Romboutsia
ASV169	16.5358	-8.7186	1.05931	-8.23047	1.86e-16	3.11e-14	Bacteria	Firmicutes	Clostridia	Peptostreptococcales-Tissierellales	Peptostreptococcaceae	Romboutsia
ASV12	60.4115	-8.75539	1.39321	-6.28431	3.29e-10	9.16e-09	Bacteria	Firmicutes	Clostridia	Peptostreptococcales-Tissierellales	Peptostreptococcaceae	Romboutsia
ASV43	41.2872	-8.82133	1.36768	-6.44986	1.12e-10	3.79e-09	Bacteria	Firmicutes	Clostridia	Peptostreptococcales-Tissierellales	Peptostreptococcaceae	Romboutsia
ASV145	18.9811	-8.91776	1.08577	-8.21328	2.15e-16	3.37e-14	Bacteria	Firmicutes	Clostridia	Peptostreptococcales-Tissierellales	Peptostreptococcaceae	Romboutsia
ASV146	19.079	-8.92538	1.01151	-8.82378	1.11e-18	3.46e-16	Bacteria	Firmicutes	Clostridia	Peptostreptococcales-Tissierellales	Peptostreptococcaceae	Romboutsia
ASV6	68.8601	-8.94113	1.40241	-6.37554	1.82e-10	5.56e-09	Bacteria	Firmicutes	Clostridia	Peptostreptococcales-Tissierellales	Peptostreptococcaceae	Romboutsia
ASV37	44.0898	-8.94806	1.23175	-7.26454	3.74e-13	3.16e-11	Bacteria	Firmicutes	Clostridia	Peptostreptococcales-Tissierellales	Peptostreptococcaceae	Romboutsia
ASV148	20.4726	-8.98685	1.4601	-6.15493	7.51e-10	1.92e-08	Bacteria	Firmicutes	Clostridia	Peptostreptococcales-Tissierellales	Peptostreptococcaceae	Romboutsia
ASV132	20.7797	-9.04832	1.04233	-8.68089	3.93e-18	8.94e-16	Bacteria	Firmicutes	Clostridia	Peptostreptococcales-Tissierellales	Peptostreptococcaceae	Romboutsia
ASV114	22.2668	-9.1481	1.04086	-8.78894	1.51e-18	4.2e-16	Bacteria	Firmicutes	Clostridia	Peptostreptococcales-Tissierellales	Peptostreptococcaceae	Romboutsia
ASV53	38.0933	-9.16518	1.324	-6.92236	4.44e-12	2.59e-10	Bacteria	Firmicutes	Clostridia	Peptostreptococcales-Tissierellales	Peptostreptococcaceae	Romboutsia
ASV119	23.1883	-9.16684	1.49346	-6.138	8.36e-10	2.07e-08	Bacteria	Firmicutes	Clostridia	Peptostreptococcales-Tissierellales	Peptostreptococcaceae	Romboutsia
ASV47	40.726	-9.2629	1.29827	-7.13482	9.69e-13	6.45e-11	Bacteria	Firmicutes	Clostridia	Peptostreptococcales-Tissierellales	Peptostreptococcaceae	Romboutsia
ASV99	24.7505	-9.30073	1.01727	-9.14287	6.08e-20	2.18e-17	Bacteria	Firmicutes	Clostridia	Peptostreptococcales-Tissierellales	Peptostreptococcaceae	Romboutsia
ASV98	25.7186	-9.33221	1.3408	-6.96017	3.4e-12	2.03e-10	Bacteria	Firmicutes	Clostridia	Peptostreptococcales-Tissierellales	Peptostreptococcaceae	Romboutsia
ASV80	28.5671	-9.49949	1.02293	-9.28659	1.59e-20	7.98e-18	Bacteria	Firmicutes	Clostridia	Peptostreptococcales-Tissierellales	Peptostreptococcaceae	Romboutsia
ASV84	28.9906	-9.51522	1.20197	-7.91638	2.45e-15	3.4e-13	Bacteria	Firmicutes	Clostridia	Peptostreptococcales-Tissierellales	Peptostreptococcaceae	Romboutsia
ASV44	40.2144	-9.63393	0.949922	-10.1418	3.6e-24	9.02e-21	Bacteria	Firmicutes	Clostridia	Peptostreptococcales-Tissierellales	Peptostreptococcaceae	Romboutsia
ASV21	52.5876	-9.64149	1.17662	-8.1942	2.52e-16	3.72e-14	Bacteria	Firmicutes	Clostridia	Peptostreptococcales-Tissierellales	Peptostreptococcaceae	Romboutsia
ASV68	32.3612	-9.68021	1.05098	-9.21062	3.24e-20	1.35e-17	Bacteria	Firmicutes	Clostridia	Peptostreptococcales-Tissierellales	Peptostreptococcaceae	Romboutsia
ASV64	32.5459	-9.68609	1.11866	-8.65864	4.77e-18	9.96e-16	Bacteria	Firmicutes	Clostridia	Peptostreptococcales-Tissierellales	Peptostreptococcaceae	Romboutsia
ASV55	35.3116	-9.80674	1.00923	-9.71708	2.55e-22	1.6e-19	Bacteria	Firmicutes	Clostridia	Peptostreptococcales-Tissierellales	Peptostreptococcaceae	Romboutsia
ASV49	37.1358	-9.87976	1.01457	-9.7379	2.08e-22	1.6e-19	Bacteria	Firmicutes	Clostridia	Peptostreptococcales-Tissierellales	Peptostreptococcaceae	Romboutsia
ASV38	43.2188	-10.0994	1.03361	-9.77101	1.5e-22	1.6e-19	Bacteria	Firmicutes	Clostridia	Peptostreptococcales-Tissierellales	Peptostreptococcaceae	Romboutsia
ASV784	4.56044	-6.86064	1.29062	-5.31578	1.06e-07	1.69e-06	Bacteria	Firmicutes	Bacilli	Erysipelotrichales	Erysipelotrichaceae	Turicibacter
ASV840	5.69055	-6.87931	1.72948	-3.97768	6.96e-05	0.000477	Bacteria	Firmicutes	Bacilli	Erysipelotrichales	Erysipelotrichaceae	Turicibacter
ASV677	5.68379	-6.98866	1.64044	-4.26024	2.04e-05	0.000175	Bacteria	Firmicutes	Bacilli	Erysipelotrichales	Erysipelotrichaceae	Turicibacter
ASV446	8.18699	-7.04258	1.9088	-3.68954	0.000225	0.00125	Bacteria	Firmicutes	Bacilli	Erysipelotrichales	Erysipelotrichaceae	Turicibacter
ASV739	5.9805	-7.07192	1.66902	-4.23716	2.26e-05	0.00019	Bacteria	Firmicutes	Bacilli	Erysipelotrichales	Erysipelotrichaceae	Turicibacter
ASV842	5.85538	-7.07558	1.57039	-4.50562	6.62e-06	6.55e-05	Bacteria	Firmicutes	Bacilli	Erysipelotrichales	Erysipelotrichaceae	Turicibacter
ASV722	5.5267	-7.13783	1.1127	-6.41486	1.41e-10	4.41e-09	Bacteria	Firmicutes	Bacilli	Erysipelotrichales	Erysipelotrichaceae	Turicibacter
ASV740	5.75108	-7.15916	1.05493	-6.78638	1.15e-11	5.88e-10	Bacteria	Firmicutes	Bacilli	Erysipelotrichales	Erysipelotrichaceae	Turicibacter
ASV822	5.69441	-7.16322	1.07224	-6.68063	2.38e-11	1.01e-09	Bacteria	Firmicutes	Bacilli	Erysipelotrichales	Erysipelotrichaceae	Turicibacter
ASV616	6.15759	-7.22593	1.30184	-5.55057	2.85e-08	4.95e-07	Bacteria	Firmicutes	Bacilli	Erysipelotrichales	Erysipelotrichaceae	Turicibacter
ASV622	6.32946	-7.25119	1.40704	-5.1535	2.56e-07	3.77e-06	Bacteria	Firmicutes	Bacilli	Erysipelotrichales	Erysipelotrichaceae	Turicibacter
ASV556	6.50826	-7.26041	1.74978	-4.14931	3.33e-05	0.000263	Bacteria	Firmicutes	Bacilli	Erysipelotrichales	Erysipelotrichaceae	Turicibacter
ASV623	6.45255	-7.2805	1.48696	-4.89624	9.77e-07	1.25e-05	Bacteria	Firmicutes	Bacilli	Erysipelotrichales	Erysipelotrichaceae	Turicibacter
ASV711	6.24636	-7.28173	1.14454	-6.36214	1.99e-10	5.93e-09	Bacteria	Firmicutes	Bacilli	Erysipelotrichales	Erysipelotrichaceae	Turicibacter
ASV505	7.28241	-7.34316	1.91492	-3.83471	0.000126	0.000775	Bacteria	Firmicutes	Bacilli	Erysipelotrichales	Erysipelotrichaceae	Turicibacter
ASV551	6.84289	-7.35451	1.73863	-4.23007	2.34e-05	0.000194	Bacteria	Firmicutes	Bacilli	Erysipelotrichales	Erysipelotrichaceae	Turicibacter
ASV527	7.08797	-7.42296	1.42612	-5.205	1.94e-07	2.96e-06	Bacteria	Firmicutes	Bacilli	Erysipelotrichales	Erysipelotrichaceae	Turicibacter
ASV528	7.2414	-7.42628	1.50513	-4.93399	8.06e-07	1.08e-05	Bacteria	Firmicutes	Bacilli	Erysipelotrichales	Erysipelotrichaceae	Turicibacter
ASV499	7.0663	-7.49185	1.17265	-6.38882	1.67e-10	5.17e-09	Bacteria	Firmicutes	Bacilli	Erysipelotrichales	Erysipelotrichaceae	Turicibacter
ASV452	7.72187	-7.6202	1.12337	-6.78336	1.17e-11	5.88e-10	Bacteria	Firmicutes	Bacilli	Erysipelotrichales	Erysipelotrichaceae	Turicibacter
ASV460	8.24884	-7.62722	1.74355	-4.37452	1.22e-05	0.000112	Bacteria	Firmicutes	Bacilli	Erysipelotrichales	Erysipelotrichaceae	Turicibacter
ASV455	7.82081	-7.63886	1.17482	-6.50215	7.92e-11	2.83e-09	Bacteria	Firmicutes	Bacilli	Erysipelotrichales	Erysipelotrichaceae	Turicibacter
ASV283	10.5998	-7.75942	1.62208	-4.78363	1.72e-06	2.1e-05	Bacteria	Firmicutes	Bacilli	Erysipelotrichales	Erysipelotrichaceae	Turicibacter
ASV405	9.3106	-7.83465	1.37733	-5.68829	1.28e-08	2.38e-07	Bacteria	Firmicutes	Bacilli	Erysipelotrichales	Erysipelotrichaceae	Turicibacter
ASV350	9.40919	-7.87253	1.10894	-7.09913	1.26e-12	8.06e-11	Bacteria	Firmicutes	Bacilli	Erysipelotrichales	Erysipelotrichaceae	Turicibacter
ASV369	9.44399	-7.87807	1.09484	-7.19561	6.22e-13	4.58e-11	Bacteria	Firmicutes	Bacilli	Erysipelotrichales	Erysipelotrichaceae	Turicibacter
ASV278	9.85243	-7.89815	1.52021	-5.19543	2.04e-07	3.07e-06	Bacteria	Firmicutes	Bacilli	Erysipelotrichales	Erysipelotrichaceae	Turicibacter
ASV342	9.87364	-7.97424	1.11096	-7.1778	7.08e-13	4.93e-11	Bacteria	Firmicutes	Bacilli	Erysipelotrichales	Erysipelotrichaceae	Turicibacter
ASV305	10.6	-7.97869	1.54515	-5.16371	2.42e-07	3.59e-06	Bacteria	Firmicutes	Bacilli	Erysipelotrichales	Erysipelotrichaceae	Turicibacter
ASV317	10.3928	-7.979	1.74423	-4.5745	4.77e-06	4.98e-05	Bacteria	Firmicutes	Bacilli	Erysipelotrichales	Erysipelotrichaceae	Turicibacter
ASV2173	3.43754	-4.75327	1.39974	-3.39584	0.000684	0.003022	Bacteria	Firmicutes	Clostridia	Oscillospirales	Oscillospiraceae	UCG-005
ASV5532	1.31347	-4.9426	1.60153	-3.08617	0.002028	0.007533	Bacteria	Firmicutes	Clostridia	Oscillospirales	Oscillospiraceae	UCG-005
ASV2223	2.7698	-5.35112	1.56244	-3.42485	0.000615	0.00278	Bacteria	Firmicutes	Clostridia	Oscillospirales	Oscillospiraceae	UCG-005
ASV5537	1.64705	-5.39116	1.78316	-3.02338	0.0025	0.008993	Bacteria	Firmicutes	Clostridia	Oscillospirales	Oscillospiraceae	UCG-005
ASV5058	1.6534	-5.39643	1.66489	-3.24131	0.00119	0.00486	Bacteria	Firmicutes	Clostridia	Oscillospirales	Oscillospiraceae	UCG-005
ASV2065	2.35809	-5.40866	1.71257	-3.15822	0.001587	0.006134	Bacteria	Firmicutes	Clostridia	Oscillospirales	Oscillospiraceae	UCG-005
ASV5202	1.69172	-5.4304	1.68592	-3.22103	0.001277	0.005126	Bacteria	Firmicutes	Clostridia	Oscillospirales	Oscillospiraceae	UCG-005
ASV3702	1.91732	-5.43576	1.78143	-3.05135	0.002278	0.008328	Bacteria	Firmicutes	Clostridia	Oscillospirales	Oscillospiraceae	UCG-005
ASV3786	2.06141	-5.55577	1.67842	-3.31012	0.000933	0.003958	Bacteria	Firmicutes	Clostridia	Oscillospirales	Oscillospiraceae	UCG-005
ASV3331	2.17879	-5.56271	1.73566	-3.20495	0.001351	0.005363	Bacteria	Firmicutes	Clostridia	Oscillospirales	Oscillospiraceae	UCG-005
ASV5544	1.95159	-5.6348	1.71879	-3.27836	0.001044	0.004343	Bacteria	Firmicutes	Clostridia	Oscillospirales	Oscillospiraceae	UCG-005
ASV5056	2.09883	-5.63938	1.51772	-3.71569	0.000203	0.001153	Bacteria	Firmicutes	Clostridia	Oscillospirales	Oscillospiraceae	UCG-005
ASV3236	2.31013	-5.66225	1.7656	-3.20698	0.001341	0.005356	Bacteria	Firmicutes	Clostridia	Oscillospirales	Oscillospiraceae	UCG-005
ASV3502	2.26333	-5.66708	1.7729	-3.1965	0.001391	0.005477	Bacteria	Firmicutes	Clostridia	Oscillospirales	Oscillospiraceae	UCG-005
ASV4343	2.08651	-5.68137	1.59839	-3.55443	0.000379	0.001901	Bacteria	Firmicutes	Clostridia	Oscillospirales	Oscillospiraceae	UCG-005
ASV2711	2.21081	-5.70515	1.64267	-3.47311	0.000514	0.002415	Bacteria	Firmicutes	Clostridia	Oscillospirales	Oscillospiraceae	UCG-005
ASV4773	2.23243	-5.73583	1.52449	-3.76247	0.000168	0.000989	Bacteria	Firmicutes	Clostridia	Oscillospirales	Oscillospiraceae	UCG-005
ASV3779	2.15844	-5.7456	1.55843	-3.6868	0.000227	0.001261	Bacteria	Firmicutes	Clostridia	Oscillospirales	Oscillospiraceae	UCG-005
ASV2580	2.44373	-5.75342	1.52733	-3.76698	0.000165	0.000976	Bacteria	Firmicutes	Clostridia	Oscillospirales	Oscillospiraceae	UCG-005
ASV3152	2.28899	-5.75841	1.6459	-3.49864	0.000468	0.002239	Bacteria	Firmicutes	Clostridia	Oscillospirales	Oscillospiraceae	UCG-005
ASV2125	2.36158	-5.84464	1.53282	-3.81299	0.000137	0.000834	Bacteria	Firmicutes	Clostridia	Oscillospirales	Oscillospiraceae	UCG-005
ASV2075	3.08206	-5.89908	1.71664	-3.4364	0.000589	0.002703	Bacteria	Firmicutes	Clostridia	Oscillospirales	Oscillospiraceae	UCG-005
ASV1620	3.1578	-5.9131	1.70638	-3.46528	0.00053	0.00247	Bacteria	Firmicutes	Clostridia	Oscillospirales	Oscillospiraceae	UCG-005
ASV3601	2.6705	-6.00845	1.54513	-3.88865	0.000101	0.000644	Bacteria	Firmicutes	Clostridia	Oscillospirales	Oscillospiraceae	UCG-005
ASV2720	2.55952	-6.02521	1.35382	-4.45053	8.57e-06	8.16e-05	Bacteria	Firmicutes	Clostridia	Oscillospirales	Oscillospiraceae	UCG-005
ASV2359	2.79516	-6.0356	1.39505	-4.32645	1.52e-05	0.000134	Bacteria	Firmicutes	Clostridia	Oscillospirales	Oscillospiraceae	UCG-005
ASV1359	3.68636	-6.1212	1.71701	-3.56503	0.000364	0.001852	Bacteria	Firmicutes	Clostridia	Oscillospirales	Oscillospiraceae	UCG-005
ASV1442	3.72526	-6.1569	1.723	-3.57336	0.000352	0.001808	Bacteria	Firmicutes	Clostridia	Oscillospirales	Oscillospiraceae	UCG-005
ASV2029	3.08212	-6.19043	1.44811	-4.27485	1.91e-05	0.000165	Bacteria	Firmicutes	Clostridia	Oscillospirales	Oscillospiraceae	UCG-005
ASV3511	3.02446	-6.24016	1.60132	-3.89688	9.74e-05	0.000627	Bacteria	Firmicutes	Clostridia	Oscillospirales	Oscillospiraceae	UCG-005
ASV2926	3.19274	-6.29639	1.45907	-4.31535	1.59e-05	0.00014	Bacteria	Firmicutes	Clostridia	Oscillospirales	Oscillospiraceae	UCG-005
ASV1301	3.17045	-6.33561	1.963	-3.22752	0.001249	0.00504	Bacteria	Firmicutes	Clostridia	Oscillospirales	Oscillospiraceae	UCG-005
ASV1300	3.1983	-6.34844	1.97656	-3.21186	0.001319	0.005284	Bacteria	Firmicutes	Clostridia	Oscillospirales	Oscillospiraceae	UCG-005
ASV1199	4.11161	-6.63284	1.30793	-5.07127	3.95e-07	5.65e-06	Bacteria	Firmicutes	Clostridia	Oscillospirales	Oscillospiraceae	UCG-005
ASV850	4.03677	-6.68411	1.94262	-3.44076	0.00058	0.002665	Bacteria	Firmicutes	Clostridia	Oscillospirales	Oscillospiraceae	UCG-005
ASV1093	4.19042	-6.73806	1.91991	-3.50956	0.000449	0.002178	Bacteria	Firmicutes	Clostridia	Oscillospirales	Oscillospiraceae	UCG-005
ASV1023	4.97716	-6.74824	1.65137	-4.08644	4.38e-05	0.000326	Bacteria	Firmicutes	Clostridia	Oscillospirales	Oscillospiraceae	UCG-005
ASV748	4.29712	-6.77433	1.93712	-3.49711	0.00047	0.002243	Bacteria	Firmicutes	Clostridia	Oscillospirales	Oscillospiraceae	UCG-005
ASV483	4.57802	-6.82553	1.7877	-3.81806	0.000135	0.000823	Bacteria	Firmicutes	Clostridia	Oscillospirales	Oscillospiraceae	UCG-005
ASV787	5.74507	-7.05049	1.5366	-4.58836	4.47e-06	4.76e-05	Bacteria	Firmicutes	Clostridia	Oscillospirales	Oscillospiraceae	UCG-005
ASV681	5.64786	-7.16764	1.19556	-5.99522	2.03e-09	4.63e-08	Bacteria	Firmicutes	Clostridia	Oscillospirales	Oscillospiraceae	UCG-005
ASV611	5.99825	-7.25461	1.2647	-5.73624	9.68e-09	1.84e-07	Bacteria	Firmicutes	Clostridia	Oscillospirales	Oscillospiraceae	UCG-005
ASV536	6.90851	-7.459	1.23784	-6.02582	1.68e-09	3.87e-08	Bacteria	Firmicutes	Clostridia	Oscillospirales	Oscillospiraceae	UCG-005
ASV489	7.1106	-7.49979	1.2672	-5.91841	3.25e-09	6.84e-08	Bacteria	Firmicutes	Clostridia	Oscillospirales	Oscillospiraceae	UCG-005
ASV484	7.54975	-7.58666	1.16997	-6.4845	8.9e-11	3.14e-09	Bacteria	Firmicutes	Clostridia	Oscillospirales	Oscillospiraceae	UCG-005
ASV491	8.39929	-7.61503	2.46883	-3.08447	0.002039	0.007565	Bacteria	Firmicutes	Clostridia	Oscillospirales	Oscillospiraceae	UCG-005
ASV390	8.64124	-7.62707	1.64644	-4.63245	3.61e-06	3.95e-05	Bacteria	Firmicutes	Clostridia	Oscillospirales	Oscillospiraceae	UCG-005
ASV426	8.24548	-7.71387	1.12383	-6.86392	6.7e-12	3.65e-10	Bacteria	Firmicutes	Clostridia	Oscillospirales	Oscillospiraceae	UCG-005
ASV379	9.05888	-7.84954	1.1603	-6.7651	1.33e-11	6.29e-10	Bacteria	Firmicutes	Clostridia	Oscillospirales	Oscillospiraceae	UCG-005
ASV311	13.2449	-23.2707	3.4019	-6.84051	7.89e-12	4.12e-10	Bacteria	Firmicutes	Clostridia	Oscillospirales	Oscillospiraceae	UCG-005
